# Supplementary material for: Identification of donor microbe species that colonize and persist long term in the recipient after fecal transplant for recurrent Clostridium difficile
Source: NPJ Biofilms Microbiomes. 2017 Jun 7;3:12. doi: 10.1038/s41522-017-0020-7 (PMC5462795; doi:10.1038/s41522-017-0020-7)
Supplement: Supplementary file 2 — Supplementary Tables [file 41522_2017_20_MOESM2_ESM.xlsx]

## Sheet: Table 1
Table 1 : Name and details of 93 species used as reference sequence. The 71 microbes in black font were found to be most abundant in HMP dataset whereas rest 22 in red font are found abundant in C. diff recipients.
Bacteria Species	Strain Information	FTP link at NCBI
Acidaminococcus_sp_D21	Acidaminococcus_D21_uid55871	130.14.250.13/genomes/archive/old_refseq/Bacteria_DRAFT/Acidaminococcus_D21_uid55871/NZ_ACGB00000000.scaffold.fna.tgz
Akkermansia_muciniphila	Akkermansia_muciniphila_ATCC_BAA_835_uid58985	130.14.250.13/genomes/archive/old_refseq/Bacteria/Akkermansia_muciniphila_ATCC_BAA_835_uid58985/NC_010655.fna
Alistipes_onderdonkii	Alistipes_onderdonkii_DSM_19147_uid199292	130.14.250.13/genomes/archive/old_refseq/Bacteria_DRAFT/Alistipes_onderdonkii_DSM_19147_uid199292/NZ_ARFY00000000.scaffold.fna.tgz
Alistipes_putredinis	Alistipes_putredinis_DSM_17216_uid54803	130.14.250.13/genomes/archive/old_refseq/Bacteria_DRAFT/Alistipes_putredinis_DSM_17216_uid54803/NZ_ABFK00000000.scaffold.fna.tgz
Alistipes_shahii	Alistipes_shahii_WAL_8301_uid197175	130.14.250.13/genomes/archive/old_refseq/Bacteria/Alistipes_shahii_WAL_8301_uid197175/NC_021030.fna
Anaerotruncus_colihominis	Anaerotruncus_colihominis_DSM_17241_uid54807	130.14.250.13/genomes/archive/old_refseq/Bacteria_DRAFT/Anaerotruncus_colihominis_DSM_17241_uid54807/NZ_ABGD00000000.scaffold.fna.tgz
Bacteroides_capillosus	Bacteroides_capillosus_ATCC_29799_uid54531	130.14.250.13/genomes/archive/old_refseq/Bacteria_DRAFT/Bacteroides_capillosus_ATCC_29799_uid54531/NZ_AAXG00000000.scaffold.fna.tgz
Bacteroides_cellulosilyticus	Bacteroides_cellulosilyticus_DSM_14838_uid55279	130.14.250.13/genomes/archive/old_refseq/Bacteria_DRAFT/Bacteroides_cellulosilyticus_DSM_14838_uid55279/NZ_ACCH00000000.scaffold.fna.tgz
Bacteroides_coprocola	Bacteroides_coprocola_DSM_17136_uid54879	130.14.250.13/genomes/archive/old_refseq/Bacteria_DRAFT/Bacteroides_coprocola_DSM_17136_uid54879/NZ_ABIY00000000.scaffold.fna.tgz
Bacteroides_coprophilus	Bacteroides_coprophilus_DSM_18228_uid55301	130.14.250.13/genomes/archive/old_refseq/Bacteria_DRAFT/Bacteroides_coprophilus_DSM_18228_uid55301/NZ_ACBW00000000.scaffold.fna.tgz
Bacteroides_eggerthii	Bacteroides_eggerthii_DSM_20697_uid54989	130.14.250.13/genomes/archive/old_refseq/Bacteria_DRAFT/Bacteroides_eggerthii_DSM_20697_uid54989/NZ_ABVO00000000.scaffold.fna.tgz
Bacteroides_massiliensis	Bacteroides_massiliensis_B84634___DSM_17679_uid199226	130.14.250.13/genomes/archive/old_refseq/Bacteria_DRAFT/Bacteroides_massiliensis_B84634___DSM_17679_uid199226/NZ_ARDF00000000.scaffold.fna.tgz
Bacteroides_ovatus	Bacteroides_ovatus_SD_CMC_3f_uid46973	130.14.250.13/genomes/archive/old_refseq/Bacteria_DRAFT/Bacteroides_ovatus_SD_CMC_3f_uid46973/NZ_ADMO00000000.scaffold.fna.tgz
Bacteroides_pectinophilus	Bacteroides_pectinophilus_ATCC_43243_uid54987	130.14.250.13/genomes/archive/old_refseq/Bacteria_DRAFT/Bacteroides_pectinophilus_ATCC_43243_uid54987/NZ_ABVQ00000000.scaffold.fna.tgz
Bacteroides_plebeius	Bacteroides_plebeius_DSM_17135_uid54991	130.14.250.13/genomes/archive/old_refseq/Bacteria_DRAFT/Bacteroides_plebeius_DSM_17135_uid54991/NZ_ABQC00000000.scaffold.fna.tgz
Bacteroides_sp_1_1_6	Bacteroides_1_1_6_uid55577	130.14.250.13/genomes/archive/old_refseq/Bacteria_DRAFT/Bacteroides_1_1_6_uid55577/NZ_ACIC00000000.scaffold.fna.tgz
Bacteroides_sp_2_1_16	Bacteroides_2_1_16_uid41707	130.14.250.13/genomes/archive/old_refseq/Bacteria_DRAFT/Bacteroides_2_1_16_uid41707/NZ_ACPP00000000.scaffold.fna.tgz
Bacteroides_stercoris	Bacteroides_stercoris_ATCC_43183_uid54825	130.14.250.13/genomes/archive/old_refseq/Bacteria_DRAFT/Bacteroides_stercoris_ATCC_43183_uid54825/NZ_ABFZ00000000.scaffold.fna.tgz
Bacteroides_uniformis	Bacteroides_uniformis_ATCC_8492_uid54547	130.14.250.13/genomes/archive/old_refseq/Bacteria_DRAFT/Bacteroides_uniformis_ATCC_8492_uid54547/NZ_AAYH00000000.scaffold.fna.tgz
Bacteroides_vulgatus	Bacteroides_vulgatus_PC510_uid47771	130.14.250.13/genomes/archive/old_refseq/Bacteria_DRAFT/Bacteroides_vulgatus_PC510_uid47771/NZ_ADKO00000000.scaffold.fna.tgz
Barnesiella_intestinihominis	Barnesiella_intestinihominis_YIT_11860_uid175259	130.14.250.13/genomes/archive/old_refseq/Bacteria_DRAFT/Barnesiella_intestinihominis_YIT_11860_uid175259/NZ_ADLE00000000.scaffold.fna.tgz
Bifidobacterium_adolescentis	Bifidobacterium_adolescentis_L2_32_uid54549	130.14.250.13/genomes/archive/old_refseq/Bacteria_DRAFT/Bifidobacterium_adolescentis_L2_32_uid54549/NZ_AAXD00000000.scaffold.fna.tgz
Bifidobacterium_longum	Bifidobacterium_longum_infantis_ATCC_55813_uid55465	130.14.250.13/genomes/archive/old_refseq/Bacteria_DRAFT/Bifidobacterium_longum_infantis_ATCC_55813_uid55465/NZ_ACHI00000000.scaffold.fna.tgz
Bilophila_wadsworthia	Bilophila_wadsworthia_3_1_6_uid61875	130.14.250.13/genomes/archive/old_refseq/Bacteria_DRAFT/Bilophila_wadsworthia_3_1_6_uid61875/NZ_ADCP00000000.scaffold.fna.tgz
Blautia_hansenii	Blautia_hansenii_DSM_20583_uid55275	130.14.250.13/genomes/archive/old_refseq/Bacteria_DRAFT/Blautia_hansenii_DSM_20583_uid55275/NZ_ABYU00000000.scaffold.fna.tgz
butyrate_prod_bact_SS3_4	butyrate_producing_bacterium_SS3_4_uid197159	130.14.250.13/genomes/archive/old_refseq/Bacteria/butyrate_producing_bacterium_SS3_4_uid197159/NC_021035.fna
Butyrivibrio_crossotus	Butyrivibrio_crossotus_DSM_2876_uid55091	130.14.250.13/genomes/archive/old_refseq/Bacteria_DRAFT/Butyrivibrio_crossotus_DSM_2876_uid55091/NZ_ABWN00000000.scaffold.fna.tgz
Catenibacterium_mitsuokai	Catenibacterium_mitsuokai_DSM_15897_uid54829	130.14.250.13/genomes/archive/old_refseq/Bacteria_DRAFT/Catenibacterium_mitsuokai_DSM_15897_uid54829/NZ_ACCK00000000.scaffold.fna.tgz
Citrobacter_freundii	Citrobacter_freundii_4_7_47CFAA_uid80411	130.14.250.13/genomes/archive/old_refseq/Bacteria_DRAFT/Citrobacter_freundii_4_7_47CFAA_uid80411/NZ_ADLG00000000.scaffold.fna.tgz
Clostridiales_bacterium	Clostridiales_bacterium_1_7_47FAA_uid55287	130.14.250.13/genomes/archive/old_refseq/Bacteria_DRAFT/Clostridiales_bacterium_1_7_47FAA_uid55287/NZ_ABQR00000000.scaffold.fna.tgz
Clostridium_asparagiforme	Clostridium_asparagiforme_DSM_15981_uid55115	130.14.250.13/genomes/archive/old_refseq/Bacteria_DRAFT/Clostridium_asparagiforme_DSM_15981_uid55115/NZ_ACCJ00000000.scaffold.fna.tgz
Clostridium_bolteae	Clostridium_bolteae_ATCC_BAA_613_uid54523	130.14.250.13/genomes/archive/old_refseq/Bacteria_DRAFT/Clostridium_bolteae_ATCC_BAA_613_uid54523/NZ_ABCC00000000.scaffold.fna.tgz
Clostridium_clostridioforme	Clostridium_clostridioforme_2_1_49FAA_uid76955	130.14.250.13/genomes/archive/old_refseq/Bacteria_DRAFT/Clostridium_clostridioforme_2_1_49FAA_uid76955/NZ_ADLL00000000.scaffold.fna.tgz
Clostridium_hathewayi	Clostridium_hathewayi_DSM_13479_uid55373	130.14.250.13/genomes/archive/old_refseq/Bacteria_DRAFT/Clostridium_hathewayi_DSM_13479_uid55373/NZ_ACIO00000000.scaffold.fna.tgz
Clostridium_leptum	Clostridium_leptum_DSM_753_uid54605	130.14.250.13/genomes/archive/old_refseq/Bacteria_DRAFT/Clostridium_leptum_DSM_753_uid54605/NZ_ABCB00000000.scaffold.fna.tgz
Clostridium_nexile	Clostridium_nexile_DSM_1787_uid55077	130.14.250.13/genomes/archive/old_refseq/Bacteria_DRAFT/Clostridium_nexile_DSM_1787_uid55077/NZ_ABWO00000000.scaffold.fna.tgz
Clostridium_sp_L2_50	Clostridium_L2_50_uid54559	130.14.250.13/genomes/archive/old_refseq/Bacteria_DRAFT/Clostridium_L2_50_uid54559/NZ_AAYW00000000.scaffold.fna.tgz
Clostridium_sp_M62_1	Clostridium_M62_1_uid54557	130.14.250.13/genomes/archive/old_refseq/Bacteria_DRAFT/Clostridium_M62_1_uid54557/NZ_ACFX00000000.scaffold.fna.tgz
Clostridium_sp_SS2_1	Clostridium_SS2_1_uid54553	130.14.250.13/genomes/archive/old_refseq/Bacteria_DRAFT/Clostridium_SS2_1_uid54553/NZ_ABGC00000000.scaffold.fna.tgz
Collinsella_aerofaciens	Collinsella_aerofaciens_ATCC_25986_uid54525	130.14.250.13/genomes/archive/old_refseq/Bacteria_DRAFT/Collinsella_aerofaciens_ATCC_25986_uid54525/NZ_AAVN00000000.scaffold.fna.tgz
Coprococcus_catus	Coprococcus_catus_GD_7_uid197174	130.14.250.13/genomes/archive/old_refseq/Bacteria/Coprococcus_catus_GD_7_uid197174/NC_021009.fna
Coprococcus_comes	Coprococcus_comes_ATCC_27758_uid54883	130.14.250.13/genomes/archive/old_refseq/Bacteria_DRAFT/Coprococcus_comes_ATCC_27758_uid54883/NZ_ABVR00000000.scaffold.fna.tgz
Coprococcus_eutactus	Coprococcus_eutactus_ATCC_27759_uid54541	130.14.250.13/genomes/archive/old_refseq/Bacteria_DRAFT/Coprococcus_eutactus_ATCC_27759_uid54541/NZ_ABEY00000000.scaffold.fna.tgz
Dialister_invisus	Dialister_invisus_DSM_15470_uid55761	130.14.250.13/genomes/archive/old_refseq/Bacteria_DRAFT/Dialister_invisus_DSM_15470_uid55761/NZ_ACIM00000000.scaffold.fna.tgz
Dorea_formicigenerans	Dorea_formicigenerans_ATCC_27755_uid54513	130.14.250.13/genomes/archive/old_refseq/Bacteria_DRAFT/Dorea_formicigenerans_ATCC_27755_uid54513/NZ_AAXA00000000.scaffold.fna.tgz
Dorea_longicatena	Dorea_longicatena_DSM_13814_uid54515	130.14.250.13/genomes/archive/old_refseq/Bacteria_DRAFT/Dorea_longicatena_DSM_13814_uid54515/NZ_AAXB00000000.scaffold.fna.tgz
Enterococcus_faecium	Enterococcus_faecium_DO_uid55353	130.14.250.13/genomes/archive/old_refseq/Bacteria/Enterococcus_faecium_DO_uid55353/NC_017960.fna
Erysipelotrichaceae_bacterium	Erysipelotrichaceae_bacterium_5_2_54FAA_uid46995	130.14.250.13/genomes/archive/old_refseq/Bacteria_DRAFT/Erysipelotrichaceae_bacterium_5_2_54FAA_uid46995/NZ_ACZW00000000.scaffold.fna.tgz
Escherichia_coli	Escherichia_coli_IAI39_uid59381	130.14.250.13/genomes/archive/old_refseq/Bacteria/Escherichia_coli_IAI39_uid59381/NC_011750.fna
Eubacterium_biforme	Eubacterium_biforme_DSM_3989_uid55117	130.14.250.13/genomes/archive/old_refseq/Bacteria_DRAFT/Eubacterium_biforme_DSM_3989_uid55117/NZ_ABYT00000000.scaffold.fna.tgz
Eubacterium_cylindroides	Eubacterium_cylindroides_T2_87_uid197177	130.14.250.13/genomes/archive/old_refseq/Bacteria/Eubacterium_cylindroides_T2_87_uid197177/NC_021019.fna
Eubacterium_eligens	Eubacterium_eligens_ATCC_27750_uid59171	130.14.250.13/genomes/archive/old_refseq/Bacteria/Eubacterium_eligens_ATCC_27750_uid59171/NC_012778.fna
Eubacterium_hallii	Eubacterium_hallii_DSM_3353_uid54535	130.14.250.13/genomes/archive/old_refseq/Bacteria_DRAFT/Eubacterium_hallii_DSM_3353_uid54535/NZ_ACEP00000000.scaffold.fna.tgz
Eubacterium_rectale	Eubacterium_rectale_ATCC_33656_uid59169	130.14.250.13/genomes/archive/old_refseq/Bacteria/Eubacterium_rectale_ATCC_33656_uid59169/NC_012781.fna
Eubacterium_siraeum	Eubacterium_siraeum_uid197160	130.14.250.13/genomes/archive/old_refseq/Bacteria/Eubacterium_siraeum_uid197160/NC_021011.fna
Eubacterium_ventriosum	Eubacterium_ventriosum_ATCC_27560_uid54517	130.14.250.13/genomes/archive/old_refseq/Bacteria_DRAFT/Eubacterium_ventriosum_ATCC_27560_uid54517/NZ_AAVL00000000.scaffold.fna.tgz
Faecalibacterium_prausnitzii_A2	Faecalibacterium_prausnitzii_A2_165_uid54551	130.14.250.13/genomes/archive/old_refseq/Bacteria_DRAFT/Faecalibacterium_prausnitzii_A2_165_uid54551/NZ_ACOP00000000.scaffold.fna.tgz
Faecalibacterium_prausnitzii_L2	Faecalibacterium_prausnitzii_L2_6_uid197183	130.14.250.13/genomes/archive/old_refseq/Bacteria/Faecalibacterium_prausnitzii_L2_6_uid197183/NC_021042.fna
Faecalibacterium_prausnitzii_SL3	Faecalibacterium_prausnitzii_uid197157	130.14.250.13/genomes/archive/old_refseq/Bacteria/Faecalibacterium_prausnitzii_uid197157/NC_021020.fna
Fusobacterium_ulcerans	Fusobacterium_ulcerans_ATCC_49185_uid55615	130.14.250.13/genomes/archive/old_refseq/Bacteria_DRAFT/Fusobacterium_ulcerans_ATCC_49185_uid55615/NZ_ACDH00000000.scaffold.fna.tgz
Holdemania_filiformis	Holdemania_filiformis_DSM_12042_uid55297	130.14.250.13/genomes/archive/old_refseq/Bacteria_DRAFT/Holdemania_filiformis_DSM_12042_uid55297/NZ_ACCF00000000.scaffold.fna.tgz
Klebsiella_oxytoca	Klebsiella_oxytoca_E718_uid170256	130.14.250.13/genomes/archive/old_refseq/Bacteria/Klebsiella_oxytoca_E718_uid170256/NC_018106.fna
Klebsiella_pneumoniae	Klebsiella_pneumoniae_NTUH_K2044_uid59073	130.14.250.13/genomes/archive/old_refseq/Bacteria/Klebsiella_pneumoniae_NTUH_K2044_uid59073/NC_012731.fna
Lactobacillus_animalis	Lactobacillus_animalis_KCTC_3501_uid67869	130.14.250.13/genomes/archive/old_refseq/Bacteria_DRAFT/Lactobacillus_animalis_KCTC_3501_uid67869/NZ_AEOF00000000.scaffold.fna.tgz
Lactobacillus_fermentum	Lactobacillus_fermentum_IFO_3956_uid58865	130.14.250.13/genomes/archive/old_refseq/Bacteria/Lactobacillus_fermentum_IFO_3956_uid58865/NC_010610.fna
Lactobacillus_plantarum	Lactobacillus_plantarum_JDM1_uid59361	130.14.250.13/genomes/archive/old_refseq/Bacteria/Lactobacillus_plantarum_JDM1_uid59361/NC_012984.fna
Lactobacillus_rhamnosus	Lactobacillus_rhamnosus_GG_uid161983	130.14.250.13/genomes/archive/old_refseq/Bacteria/Lactobacillus_rhamnosus_GG_uid161983/NC_017482.fna
Lactobacillus_salivarius	Lactobacillus_salivarius_UCC118_uid58233	130.14.250.13/genomes/archive/old_refseq/Bacteria/Lactobacillus_salivarius_UCC118_uid58233/NC_007929.fna
Megasphaera_micronuciformis	Megasphaera_micronuciformis_F0359_uid60585	130.14.250.13/genomes/archive/old_refseq/Bacteria_DRAFT/Megasphaera_micronuciformis_F0359_uid60585/NZ_AECS00000000.scaffold.fna.tgz
Morganella_morganii	Morganella_morganii_KT_uid180867	130.14.250.13/genomes/archive/old_refseq/Bacteria/Morganella_morganii_KT_uid180867/NC_020418.fna
Parabacteroides_merdae	Parabacteroides_merdae_ATCC_43184_uid54545	130.14.250.13/genomes/archive/old_refseq/Bacteria_DRAFT/Parabacteroides_merdae_ATCC_43184_uid54545/NZ_AAXE00000000.scaffold.fna.tgz
Parabacteroides_sp_D13	Parabacteroides_D13_uid55997	130.14.250.13/genomes/archive/old_refseq/Bacteria_DRAFT/Parabacteroides_D13_uid55997/NZ_ACPW00000000.scaffold.fna.tgz
Prevotella_bivia	Prevotella_bivia_JCVIHMP010_uid42961	130.14.250.13/genomes/archive/old_refseq/Bacteria_DRAFT/Prevotella_bivia_JCVIHMP010_uid42961/NZ_ADFO00000000.scaffold.fna.tgz
Prevotella_buccalis	Prevotella_buccalis_ATCC_35310_uid42969	130.14.250.13/genomes/archive/old_refseq/Bacteria_DRAFT/Prevotella_buccalis_ATCC_35310_uid42969/NZ_ADEG00000000.scaffold.fna.tgz
Prevotella_copri	Prevotella_copri_DSM_18205_uid55277	130.14.250.13/genomes/archive/old_refseq/Bacteria_DRAFT/Prevotella_copri_DSM_18205_uid55277/NZ_ACBX00000000.scaffold.fna.tgz
Prevotella_stercorea	Prevotella_stercorea_DSM_18206_uid78321	130.14.250.13/genomes/archive/old_refseq/Bacteria_DRAFT/Prevotella_stercorea_DSM_18206_uid78321/NZ_AFZZ00000000.scaffold.fna.tgz
Prevotella_timonensis	Prevotella_timonensis_CRIS_5C_B1_uid42971	130.14.250.13/genomes/archive/old_refseq/Bacteria_DRAFT/Prevotella_timonensis_CRIS_5C_B1_uid42971/NZ_ADEF00000000.scaffold.fna.tgz
Proteus_mirabilis	Proteus_mirabilis_HI4320_uid61599	130.14.250.13/genomes/archive/old_refseq/Bacteria/Proteus_mirabilis_HI4320_uid61599/NC_010554.fna
Roseburia_intestinalis	Roseburia_intestinalis_uid197164	130.14.250.13/genomes/archive/old_refseq/Bacteria/Roseburia_intestinalis_uid197164/NC_021040.fna
Roseburia_inulinivorans	Roseburia_inulinivorans_DSM_16841_uid55375	130.14.250.13/genomes/archive/old_refseq/Bacteria_DRAFT/Roseburia_inulinivorans_DSM_16841_uid55375/NZ_ACFY00000000.scaffold.fna.tgz
Ruminococcus_bromii	Ruminococcus_bromii_uid197158	130.14.250.13/genomes/archive/old_refseq/Bacteria/Ruminococcus_bromii_uid197158/NC_021013.fna
Ruminococcus_gnavus	Ruminococcus_gnavus_ATCC_29149_uid54537	130.14.250.13/genomes/archive/old_refseq/Bacteria_DRAFT/Ruminococcus_gnavus_ATCC_29149_uid54537/NZ_AAYG00000000.scaffold.fna.tgz
Ruminococcus_lactaris	Ruminococcus_lactaris_ATCC_29176_uid54903	130.14.250.13/genomes/archive/old_refseq/Bacteria_DRAFT/Ruminococcus_lactaris_ATCC_29176_uid54903/NZ_ABOU00000000.scaffold.fna.tgz
Ruminococcus_obeum_A2	_Ruminococcus__obeum_uid197165	130.14.250.13/genomes/archive/old_refseq/Bacteria/_Ruminococcus__obeum_uid197165/NC_021022.fna
Ruminococcus_obeum_ATCC	Ruminococcus_obeum_ATCC_29174_uid54509	130.14.250.13/genomes/archive/old_refseq/Bacteria_DRAFT/Ruminococcus_obeum_ATCC_29174_uid54509/NZ_AAVO00000000.scaffold.fna.tgz
Ruminococcus_sp_18P13	Ruminococcus_champanellensis_18P13_uid197169	130.14.250.13/genomes/archive/old_refseq/Bacteria/Ruminococcus_champanellensis_18P13_uid197169/NC_021039.fna
Ruminococcus_sp_5_1	Ruminococcus_5_1_39BFAA_uid55629	130.14.250.13/genomes/archive/old_refseq/Bacteria_DRAFT/Ruminococcus_5_1_39BFAA_uid55629/NZ_ACII00000000.scaffold.fna.tgz
Ruminococcus_sp_SR1_5	Ruminococcus_uid197156	130.14.250.13/genomes/archive/old_refseq/Bacteria/Ruminococcus_uid197156/NC_021014.fna
Ruminococcus_torques_ATCC	Ruminococcus_torques_ATCC_27756_uid54511	130.14.250.13/genomes/archive/old_refseq/Bacteria_DRAFT/Ruminococcus_torques_ATCC_27756_uid54511/NZ_AAVP00000000.scaffold.fna.tgz
Ruminococcus_torques_L2	_Ruminococcus__torques_uid197166	130.14.250.13/genomes/archive/old_refseq/Bacteria/_Ruminococcus__torques_uid197166/NC_021015.fna
Serratia_marcescens	Serratia_marcescens_LCT_SM213_uid200122	130.14.250.13/genomes/archive/old_refseq/Bacteria_DRAFT/Serratia_marcescens_LCT_SM213_uid200122/NZ_AJUV00000000.scaffold.fna.tgz
Subdoligranulum_variabile	Subdoligranulum_variabile_DSM_15176_uid54539	130.14.250.13/genomes/archive/old_refseq/Bacteria_DRAFT/Subdoligranulum_variabile_DSM_15176_uid54539/NZ_ACBY00000000.scaffold.fna.tgz
Veillonella_parvula	Veillonella_parvula_DSM_2008_uid41927	130.14.250.13/genomes/archive/old_refseq/Bacteria/Veillonella_parvula_DSM_2008_uid41927/NC_013520.fna

## Sheet: Table 2
Table 2 : List of HMP metagenomes used in the analysis
SRA_sample	subject	sample	timepoint	Code used in this analysis
SRS021948	158256496	158256496-stool1	stool1	S1		Note: 3 samples - S56a, S56b, S56c from same individual were removed from the study after being suspected for contamination in following paper. PMID: 27126044 : Durable coexistence of donor and recipient strains after fecal microbiota transplantation. Science. 2016 Apr 29;352(6285):586-9. doi: 10.1126/science.aad8852.
SRS012273	158337416	158337416-stool1	stool1	S2a
SRS022071	158337416	158337416-stool2	stool2	S2b
SRS011061	158458797	158458797-stool1	stool1	S3
SRS021484	158479027	158479027-stool1	stool1	S4
SRS011134	158499257	158499257-stool1	stool1	S5a
SRS022609	158499257	158499257-stool2	stool2	S5b
SRS011239	158742018	158742018-stool1	stool1	S6
SRS011271	158802708	158802708-stool1	stool1	S7a
SRS023526	158802708	158802708-stool2	stool2	S7b
SRS012902	158883629	158883629-stool1	stool1	S8
SRS023176	158924089	158924089-stool1	stool1	S9
SRS011302	158944319	158944319-stool1	stool1	S10a
SRS024265	158944319	158944319-stool2	stool2	S10b
SRS023583	159005010	159005010-stool1	stool1	S11
SRS011452	159146620	159146620-stool1	stool1	S12
SRS011529	159166850	159166850-stool1	stool1	S13
SRS013476	159207311	159207311-stool1	stool1	S14a
SRS024132	159207311	159207311-stool2	stool2	S14b
SRS013521	159227541	159227541-stool1	stool1	S15a
SRS049995	159227541	159227541-stool2	stool2	S15b
SRS078176	159227541	159227541-stool3	stool3	S15c
SRS011405	159247771	159247771-stool1	stool1	S16a
SRS024009	159247771	159247771-stool2	stool2	S16b
SRS013687	159268001	159268001-stool1	stool1	S17a
SRS023914	159268001	159268001-stool2	stool2	S17b
SRS013158	159369152	159369152-stool1	stool1	S18a
SRS023971	159369152	159369152-stool2	stool2	S18b
SRS016989	159490532	159490532-stool1	stool1	S19a
SRS052027	159490532	159490532-stool2	stool2	S19b
SRS017247	159510762	159510762-stool1	stool1	S20a
SRS024075	159510762	159510762-stool2	stool2	S20b
SRS017103	159551223	159551223-stool1	stool1	S21a
SRS024331	159551223	159551223-stool2	stool2	S21b
SRS013800	159571453	159571453-stool1	stool1	S22a
SRS024435	159571453	159571453-stool2	stool2	S22b
SRS013215	159591683	159591683-stool1	stool1	S23a
SRS024549	159591683	159591683-stool2	stool2	S23b
SRS016954	159611913	159611913-stool1	stool1	S24a
SRS024625	159611913	159611913-stool2	stool2	S24b
SRS017307	159632143	159632143-stool1	stool1	S25
SRS024388	159713063	159713063-stool1	stool1	S26
SRS011586	159733294	159733294-stool1	stool1	S27
SRS016495	159753524	159753524-stool1	stool1	S28a
SRS077730	159753524	159753524-stool2	stool2	S28b
SRS017191	159814214	159814214-stool1	stool1	S29a
SRS043701	159814214	159814214-stool2	stool2	S29b
SRS016585	159915365	159915365-stool1	stool1	S30
SRS018133	160158126	160158126-stool1	stool1	S31a
SRS058770	160158126	160158126-stool2	stool2	S31b
SRS018351	160178356	160178356-stool1	stool1	S32
SRS018427	160218816	160218816-stool1	stool1	S33
SRS017433	160319967	160319967-stool1	stool1	S34
SRS020233	160400887	160400887-stool1	stool1	S35
SRS016753	160421117	160421117-stool1	stool1	S36
SRS017521	160502038	160502038-stool1	stool1	S37
SRS017701	160582958	160582958-stool1	stool1	S38
SRS017821	160603188	160603188-stool1	stool1	S39
SRS019968	160643649	160643649-stool1	stool1	S40
SRS020328	160704339	160704339-stool1	stool1	S41
SRS020869	160765029	160765029-stool1	stool1	S42
SRS023346	246515023	246515023-stool1	stool1	S43a
SRS057717	246515023	246515023-stool2	stool2	S43b
SRS054590	338793263	338793263-stool1	stool1	S44
SRS045713	404239096	404239096-stool1	stool1	S45
SRS053335	508703490	508703490-stool1	stool1	S46
SRS043001	550534656	550534656-stool1	stool1	S47
SRS045004	604812005	604812005-stool1	stool1	S48a
SRS045645	604812005	604812005-stool2	stool2	S48b
SRS022137	638754422	638754422-stool1	stool1	S49a
SRS055982	638754422	638754422-stool2	stool2	S49b
SRS053398	675950834	675950834-stool1	stool1	S50
SRS049900	686765762	686765762-stool1	stool1	S51a
SRS064645	686765762	686765762-stool2	stool2	S51b
SRS052697	706846339	706846339-stool1	stool1	S52
SRS054956	737052003	737052003-stool1	stool1	S53
SRS015794	763435843	763435843-stool1	stool1	S54
SRS013951	763496533	763496533-stool1	stool1	S55a
SRS019161	763496533	763496533-stool2	stool2	S55b
SRS014287	763536994	763536994-stool1	stool1	S56a
SRS050422	763536994	763536994-stool2	stool2	S56b
SRS062427	763536994	763536994-stool3	stool3	S56c
SRS014459	763577454	763577454-stool1	stool1	S57a
SRS015065	763577454	763577454-stool2	stool2	S57b
SRS019582	763597684	763597684-stool1	stool1	S58
SRS014235	763678604	763678604-stool1	stool1	S59a
SRS019685	763678604	763678604-stool2	stool2	S59b
SRS015190	763759525	763759525-stool1	stool1	S60a
SRS043411	763759525	763759525-stool2	stool2	S60b
SRS014313	763820215	763820215-stool1	stool1	S61a
SRS058723	763820215	763820215-stool2	stool2	S61b
SRS014613	763840445	763840445-stool1	stool1	S62a
SRS064276	763840445	763840445-stool2	stool2	S62b
SRS014923	763860675	763860675-stool1	stool1	S63a
SRS050925	763860675	763860675-stool2	stool2	S63b
SRS015133	763901136	763901136-stool1	stool1	S64a
SRS063985	763901136	763901136-stool2	stool2	S64b
SRS014683	763961826	763961826-stool1	stool1	S65a
SRS019030	763961826	763961826-stool2	stool2	S65b
SRS015264	763982056	763982056-stool1	stool1	S66a
SRS050299	763982056	763982056-stool2	stool2	S66b
SRS015854	764002286	764002286-stool1	stool1	S67
SRS015369	764042746	764042746-stool1	stool1	S68a
SRS064557	764042746	764042746-stool2	stool2	S68b
SRS014979	764062976	764062976-stool1	stool1	S69a
SRS065504	764062976	764062976-stool2	stool2	S69b
SRS015217	764143897	764143897-stool1	stool1	S70a
SRS051882	764143897	764143897-stool2	stool2	S70b
SRS048870	764184357	764184357-stool1	stool1	S71
SRS015782	764224817	764224817-stool1	stool1	S72a
SRS047044	764224817	764224817-stool2	stool2	S72b
SRS015578	764285508	764285508-stool1	stool1	S73
SRS015960	764325968	764325968-stool1	stool1	S74a
SRS056259	764325968	764325968-stool2	stool2	S74b
SRS016018	764447348	764447348-stool1	stool1	S75a
SRS042628	764447348	764447348-stool2	stool2	S75b
SRS015663	764487809	764487809-stool1	stool1	S76a
SRS051031	764487809	764487809-stool2	stool2	S76b
SRS016056	764508039	764508039-stool1	stool1	S77
SRS016095	764588959	764588959-stool1	stool1	S78
SRS016203	764649650	764649650-stool1	stool1	S79
SRS016267	764669880	764669880-stool1	stool1	S80a
SRS019787	764669880	764669880-stool2	stool2	S80b
SRS042284	764811490	764811490-stool1	stool1	S81
SRS019910	764892411	764892411-stool1	stool1	S82
SRS018656	765013792	765013792-stool1	stool1	S83
SRS019267	765034022	765034022-stool1	stool1	S84
SRS016335	765074482	765074482-stool1	stool1	S85a
SRS047014	765074482	765074482-stool2	stool2	S85b
SRS018575	765094712	765094712-stool1	stool1	S86a
SRS056519	765094712	765094712-stool2	stool2	S86b
SRS018817	765135172	765135172-stool1	stool1	S87
SRS019397	765560005	765560005-stool1	stool1	S88
SRS019601	765620695	765620695-stool1	stool1	S89
SRS050752	765640925	765640925-stool1	stool1	S90
SRS049959	765701615	765701615-stool1	stool1	S91
SRS063040	809635352	809635352-stool1	stool1	S92
SRS049712	823052294	823052294-stool1	stool1	S93
SRS048164	861967750	861967750-stool1	stool1	S94

## Sheet: Table 3
Table 3 : WSS Score for all possible pairwise comparision of 21 species from HMP metagenomes
Microbial species	WSS	Sample pair relation
Acidaminococcus_sp_D21	100	1
Acidaminococcus_sp_D21	100	1		Note:
Acidaminococcus_sp_D21	99.94	1		1= related (Sample pair are related i.e. different timpoint sample from same subject/person)
Acidaminococcus_sp_D21	93.24	0		0= Unrelated (Sampe pair is un-related i.e belong to different subjects)
Acidaminococcus_sp_D21	91.58	0
Acidaminococcus_sp_D21	91.41	0		Presented in this table are the results for the 21 selected species, which was used for making predictions later for the FMT samples.
Acidaminococcus_sp_D21	90.59	0
Acidaminococcus_sp_D21	90.3	0
Acidaminococcus_sp_D21	86.02	0
Acidaminococcus_sp_D21	85.97	0
Acidaminococcus_sp_D21	85.6	0
Acidaminococcus_sp_D21	85.45	0
Acidaminococcus_sp_D21	85.43	0
Acidaminococcus_sp_D21	84.96	0
Acidaminococcus_sp_D21	84.96	0
Acidaminococcus_sp_D21	84.8	0
Acidaminococcus_sp_D21	84.78	0
Acidaminococcus_sp_D21	83.82	0
Acidaminococcus_sp_D21	83.24	0
Acidaminococcus_sp_D21	83.15	0
Acidaminococcus_sp_D21	82.98	0
Acidaminococcus_sp_D21	82.65	0
Acidaminococcus_sp_D21	82.61	0
Acidaminococcus_sp_D21	82.61	0
Acidaminococcus_sp_D21	82.25	0
Acidaminococcus_sp_D21	82.13	0
Acidaminococcus_sp_D21	82.02	0
Acidaminococcus_sp_D21	81.8	0
Acidaminococcus_sp_D21	81.28	0
Acidaminococcus_sp_D21	79.33	0
Acidaminococcus_sp_D21	79.33	0
Acidaminococcus_sp_D21	79.23	0
Acidaminococcus_sp_D21	79.22	0
Acidaminococcus_sp_D21	79.19	0
Acidaminococcus_sp_D21	79.07	0
Acidaminococcus_sp_D21	79.01	0
Acidaminococcus_sp_D21	78.65	0
Acidaminococcus_sp_D21	69.35	0
Acidaminococcus_sp_D21	67.37	0
Acidaminococcus_sp_D21	66.81	0
Acidaminococcus_sp_D21	66.68	0
Acidaminococcus_sp_D21	66.63	0
Acidaminococcus_sp_D21	66.61	0
Acidaminococcus_sp_D21	66.13	0
Acidaminococcus_sp_D21	66.03	0
Acidaminococcus_sp_D21	65.88	0
Acidaminococcus_sp_D21	65.57	0
Acidaminococcus_sp_D21	65.54	0
Acidaminococcus_sp_D21	65.45	0
Acidaminococcus_sp_D21	65.29	0
Acidaminococcus_sp_D21	65.21	0
Acidaminococcus_sp_D21	65.08	0
Acidaminococcus_sp_D21	64.88	0
Acidaminococcus_sp_D21	64.29	0
Acidaminococcus_sp_D21	64.13	0
Akkermansia_muciniphila	100	1
Akkermansia_muciniphila	100	1
Akkermansia_muciniphila	100	1
Akkermansia_muciniphila	100	1
Akkermansia_muciniphila	100	1
Akkermansia_muciniphila	99.96	1
Akkermansia_muciniphila	99.63	0
Akkermansia_muciniphila	98.95	0
Akkermansia_muciniphila	98.66	0
Akkermansia_muciniphila	98.52	0
Akkermansia_muciniphila	98.5	0
Akkermansia_muciniphila	98.43	0
Akkermansia_muciniphila	98.38	0
Akkermansia_muciniphila	98.37	0
Akkermansia_muciniphila	98.16	0
Akkermansia_muciniphila	97.62	0
Akkermansia_muciniphila	97.59	0
Akkermansia_muciniphila	97.56	0
Akkermansia_muciniphila	97.55	0
Akkermansia_muciniphila	97.54	0
Akkermansia_muciniphila	97.5	0
Akkermansia_muciniphila	97.42	0
Akkermansia_muciniphila	97.41	0
Akkermansia_muciniphila	97.34	0
Akkermansia_muciniphila	97.06	0
Akkermansia_muciniphila	96.6	0
Akkermansia_muciniphila	96.54	0
Akkermansia_muciniphila	95.5	0
Akkermansia_muciniphila	94.44	0
Akkermansia_muciniphila	86.16	0
Akkermansia_muciniphila	86	0
Akkermansia_muciniphila	85.74	0
Akkermansia_muciniphila	85.73	0
Akkermansia_muciniphila	85.36	0
Akkermansia_muciniphila	85.06	0
Akkermansia_muciniphila	84.98	0
Akkermansia_muciniphila	84.62	0
Akkermansia_muciniphila	84.58	0
Akkermansia_muciniphila	84.26	0
Akkermansia_muciniphila	84.05	0
Akkermansia_muciniphila	83.82	0
Akkermansia_muciniphila	67.08	0
Akkermansia_muciniphila	66.64	0
Akkermansia_muciniphila	66.18	0
Akkermansia_muciniphila	65.96	0
Akkermansia_muciniphila	65.49	0
Akkermansia_muciniphila	65.42	0
Akkermansia_muciniphila	65.18	0
Akkermansia_muciniphila	65.18	0
Akkermansia_muciniphila	63.22	0
Akkermansia_muciniphila	51.22	0
Akkermansia_muciniphila	47.42	0
Akkermansia_muciniphila	42.44	0
Akkermansia_muciniphila	42.23	0
Akkermansia_muciniphila	40.57	0
Akkermansia_muciniphila	39.37	0
Akkermansia_muciniphila	38.77	0
Akkermansia_muciniphila	37.95	0
Akkermansia_muciniphila	36.6	0
Akkermansia_muciniphila	35.74	0
Akkermansia_muciniphila	35.12	0
Akkermansia_muciniphila	34.46	0
Akkermansia_muciniphila	34.37	0
Akkermansia_muciniphila	34.15	0
Akkermansia_muciniphila	33.77	0
Akkermansia_muciniphila	33.45	0
Akkermansia_muciniphila	33.38	0
Akkermansia_muciniphila	33.26	0
Akkermansia_muciniphila	33	0
Akkermansia_muciniphila	32.51	0
Akkermansia_muciniphila	32.31	0
Akkermansia_muciniphila	32.27	0
Akkermansia_muciniphila	32.27	0
Akkermansia_muciniphila	31.74	0
Akkermansia_muciniphila	31.7	0
Akkermansia_muciniphila	31.53	0
Akkermansia_muciniphila	31.41	0
Akkermansia_muciniphila	31.3	0
Akkermansia_muciniphila	31.17	0
Akkermansia_muciniphila	31.08	0
Akkermansia_muciniphila	30.95	0
Akkermansia_muciniphila	30.82	0
Akkermansia_muciniphila	30.6	0
Akkermansia_muciniphila	30.59	0
Akkermansia_muciniphila	30.59	0
Akkermansia_muciniphila	30.5	0
Akkermansia_muciniphila	30.41	0
Akkermansia_muciniphila	30.26	0
Akkermansia_muciniphila	30.23	0
Akkermansia_muciniphila	30.09	0
Akkermansia_muciniphila	30.05	0
Akkermansia_muciniphila	30.04	0
Akkermansia_muciniphila	30.03	0
Akkermansia_muciniphila	29.97	0
Akkermansia_muciniphila	29.92	0
Akkermansia_muciniphila	29.89	0
Akkermansia_muciniphila	29.74	0
Akkermansia_muciniphila	29.63	0
Akkermansia_muciniphila	29.56	0
Akkermansia_muciniphila	29.55	0
Akkermansia_muciniphila	29.47	0
Akkermansia_muciniphila	29.46	0
Akkermansia_muciniphila	29.39	0
Akkermansia_muciniphila	29.32	0
Akkermansia_muciniphila	29.14	0
Akkermansia_muciniphila	29.06	0
Akkermansia_muciniphila	29.04	0
Akkermansia_muciniphila	28.94	0
Akkermansia_muciniphila	28.93	0
Akkermansia_muciniphila	28.91	0
Akkermansia_muciniphila	28.9	0
Akkermansia_muciniphila	28.89	0
Akkermansia_muciniphila	28.89	0
Akkermansia_muciniphila	28.84	0
Akkermansia_muciniphila	28.75	0
Akkermansia_muciniphila	28.74	0
Akkermansia_muciniphila	28.64	0
Akkermansia_muciniphila	28.6	0
Akkermansia_muciniphila	28.39	0
Akkermansia_muciniphila	28.38	0
Akkermansia_muciniphila	28.37	0
Akkermansia_muciniphila	28.33	0
Akkermansia_muciniphila	28.18	0
Akkermansia_muciniphila	28.03	0
Akkermansia_muciniphila	28.03	0
Akkermansia_muciniphila	27.89	0
Akkermansia_muciniphila	27.87	0
Akkermansia_muciniphila	27.87	0
Akkermansia_muciniphila	27.83	0
Akkermansia_muciniphila	27.78	0
Akkermansia_muciniphila	27.77	0
Akkermansia_muciniphila	27.68	0
Akkermansia_muciniphila	27.67	0
Akkermansia_muciniphila	27.56	0
Akkermansia_muciniphila	27.48	0
Akkermansia_muciniphila	27.45	0
Akkermansia_muciniphila	27.45	0
Akkermansia_muciniphila	27.4	0
Akkermansia_muciniphila	27.39	0
Akkermansia_muciniphila	27.33	0
Akkermansia_muciniphila	27.3	0
Akkermansia_muciniphila	27.18	0
Akkermansia_muciniphila	27.16	0
Akkermansia_muciniphila	27.11	0
Akkermansia_muciniphila	27.06	0
Akkermansia_muciniphila	26.71	0
Akkermansia_muciniphila	26.7	0
Akkermansia_muciniphila	26.69	0
Akkermansia_muciniphila	26.62	0
Akkermansia_muciniphila	26.61	0
Akkermansia_muciniphila	26.59	0
Akkermansia_muciniphila	26.54	0
Akkermansia_muciniphila	26.49	0
Akkermansia_muciniphila	26.46	0
Akkermansia_muciniphila	26.33	0
Akkermansia_muciniphila	26.26	0
Akkermansia_muciniphila	26.19	0
Akkermansia_muciniphila	26.15	0
Akkermansia_muciniphila	26.1	0
Akkermansia_muciniphila	26.04	0
Akkermansia_muciniphila	25.95	0
Akkermansia_muciniphila	25.94	0
Akkermansia_muciniphila	25.93	0
Akkermansia_muciniphila	25.9	0
Akkermansia_muciniphila	25.88	0
Akkermansia_muciniphila	25.82	0
Akkermansia_muciniphila	25.73	0
Akkermansia_muciniphila	25.72	0
Akkermansia_muciniphila	25.7	0
Akkermansia_muciniphila	25.63	0
Akkermansia_muciniphila	25.58	0
Akkermansia_muciniphila	25.27	0
Akkermansia_muciniphila	25.15	0
Akkermansia_muciniphila	25.04	0
Akkermansia_muciniphila	25.02	0
Akkermansia_muciniphila	24.86	0
Akkermansia_muciniphila	24.81	0
Akkermansia_muciniphila	24.74	0
Akkermansia_muciniphila	24.69	0
Akkermansia_muciniphila	24.67	0
Akkermansia_muciniphila	24.62	0
Akkermansia_muciniphila	24.47	0
Akkermansia_muciniphila	24.36	0
Akkermansia_muciniphila	24.35	0
Akkermansia_muciniphila	24.35	0
Akkermansia_muciniphila	24.3	0
Akkermansia_muciniphila	24.27	0
Akkermansia_muciniphila	24.23	0
Akkermansia_muciniphila	24.19	0
Akkermansia_muciniphila	24.08	0
Akkermansia_muciniphila	24.06	0
Akkermansia_muciniphila	24.02	0
Akkermansia_muciniphila	23.89	0
Akkermansia_muciniphila	23.77	0
Akkermansia_muciniphila	23.77	0
Akkermansia_muciniphila	23.64	0
Akkermansia_muciniphila	23.62	0
Akkermansia_muciniphila	23.58	0
Akkermansia_muciniphila	23.54	0
Akkermansia_muciniphila	23.38	0
Akkermansia_muciniphila	23.37	0
Akkermansia_muciniphila	23.32	0
Akkermansia_muciniphila	23.18	0
Akkermansia_muciniphila	23.15	0
Akkermansia_muciniphila	23.13	0
Akkermansia_muciniphila	23.12	0
Akkermansia_muciniphila	23.09	0
Akkermansia_muciniphila	23.07	0
Akkermansia_muciniphila	22.99	0
Akkermansia_muciniphila	22.98	0
Akkermansia_muciniphila	22.94	0
Akkermansia_muciniphila	22.91	0
Akkermansia_muciniphila	22.89	0
Akkermansia_muciniphila	22.85	0
Akkermansia_muciniphila	22.75	0
Akkermansia_muciniphila	22.72	0
Akkermansia_muciniphila	22.72	0
Akkermansia_muciniphila	22.69	0
Akkermansia_muciniphila	22.64	0
Akkermansia_muciniphila	22.6	0
Akkermansia_muciniphila	22.57	0
Akkermansia_muciniphila	22.54	0
Akkermansia_muciniphila	22.51	0
Akkermansia_muciniphila	22.49	0
Akkermansia_muciniphila	22.43	0
Akkermansia_muciniphila	22.26	0
Akkermansia_muciniphila	22.25	0
Akkermansia_muciniphila	22.2	0
Akkermansia_muciniphila	22.13	0
Akkermansia_muciniphila	22.11	0
Akkermansia_muciniphila	22.1	0
Akkermansia_muciniphila	22.08	0
Akkermansia_muciniphila	21.97	0
Akkermansia_muciniphila	21.82	0
Akkermansia_muciniphila	21.8	0
Akkermansia_muciniphila	21.72	0
Akkermansia_muciniphila	21.68	0
Akkermansia_muciniphila	21.67	0
Akkermansia_muciniphila	21.66	0
Akkermansia_muciniphila	21.63	0
Akkermansia_muciniphila	21.59	0
Akkermansia_muciniphila	21.57	0
Akkermansia_muciniphila	21.48	0
Akkermansia_muciniphila	21.48	0
Akkermansia_muciniphila	21.42	0
Akkermansia_muciniphila	21.41	0
Akkermansia_muciniphila	21.24	0
Akkermansia_muciniphila	21.21	0
Akkermansia_muciniphila	21.1	0
Akkermansia_muciniphila	21.06	0
Akkermansia_muciniphila	20.98	0
Akkermansia_muciniphila	20.97	0
Akkermansia_muciniphila	20.96	0
Akkermansia_muciniphila	20.93	0
Akkermansia_muciniphila	20.9	0
Akkermansia_muciniphila	20.87	0
Akkermansia_muciniphila	20.87	0
Akkermansia_muciniphila	20.79	0
Akkermansia_muciniphila	20.78	0
Akkermansia_muciniphila	20.76	0
Akkermansia_muciniphila	20.75	0
Akkermansia_muciniphila	20.73	0
Akkermansia_muciniphila	20.72	0
Akkermansia_muciniphila	20.68	0
Akkermansia_muciniphila	20.68	0
Akkermansia_muciniphila	20.62	0
Akkermansia_muciniphila	20.58	0
Akkermansia_muciniphila	20.54	0
Akkermansia_muciniphila	20.53	0
Akkermansia_muciniphila	20.53	0
Akkermansia_muciniphila	20.52	0
Akkermansia_muciniphila	20.4	0
Akkermansia_muciniphila	20.36	0
Akkermansia_muciniphila	20.33	0
Akkermansia_muciniphila	20.2	0
Akkermansia_muciniphila	20.07	0
Akkermansia_muciniphila	20.07	0
Akkermansia_muciniphila	20.06	0
Akkermansia_muciniphila	20.02	0
Akkermansia_muciniphila	20	0
Akkermansia_muciniphila	19.86	0
Akkermansia_muciniphila	19.85	0
Akkermansia_muciniphila	19.83	0
Akkermansia_muciniphila	19.81	0
Akkermansia_muciniphila	19.76	0
Akkermansia_muciniphila	19.74	0
Akkermansia_muciniphila	19.57	0
Akkermansia_muciniphila	19.56	0
Akkermansia_muciniphila	19.56	0
Akkermansia_muciniphila	19.47	0
Akkermansia_muciniphila	19.43	0
Akkermansia_muciniphila	19.38	0
Akkermansia_muciniphila	19.37	0
Akkermansia_muciniphila	19.3	0
Akkermansia_muciniphila	19.15	0
Akkermansia_muciniphila	19.14	0
Akkermansia_muciniphila	19.12	0
Akkermansia_muciniphila	19.12	0
Akkermansia_muciniphila	19.04	0
Akkermansia_muciniphila	18.97	0
Akkermansia_muciniphila	18.93	0
Akkermansia_muciniphila	18.93	0
Akkermansia_muciniphila	18.78	0
Akkermansia_muciniphila	18.76	0
Akkermansia_muciniphila	18.76	0
Akkermansia_muciniphila	18.71	0
Akkermansia_muciniphila	18.69	0
Akkermansia_muciniphila	18.65	0
Akkermansia_muciniphila	18.62	0
Akkermansia_muciniphila	18.55	0
Akkermansia_muciniphila	18.53	0
Akkermansia_muciniphila	18.51	0
Akkermansia_muciniphila	18.43	0
Akkermansia_muciniphila	18.4	0
Akkermansia_muciniphila	18.39	0
Akkermansia_muciniphila	18.23	0
Akkermansia_muciniphila	18.23	0
Akkermansia_muciniphila	18.09	0
Akkermansia_muciniphila	17.79	0
Akkermansia_muciniphila	17.74	0
Akkermansia_muciniphila	17.7	0
Akkermansia_muciniphila	17.61	0
Akkermansia_muciniphila	17.6	0
Akkermansia_muciniphila	17.6	0
Akkermansia_muciniphila	17.57	0
Akkermansia_muciniphila	17.55	0
Akkermansia_muciniphila	17.42	0
Akkermansia_muciniphila	17.38	0
Akkermansia_muciniphila	17.37	0
Akkermansia_muciniphila	17.31	0
Akkermansia_muciniphila	17.25	0
Akkermansia_muciniphila	17.24	0
Akkermansia_muciniphila	17.24	0
Akkermansia_muciniphila	17.2	0
Akkermansia_muciniphila	17.13	0
Akkermansia_muciniphila	17.11	0
Akkermansia_muciniphila	17.11	0
Akkermansia_muciniphila	17.1	0
Akkermansia_muciniphila	16.99	0
Akkermansia_muciniphila	16.99	0
Akkermansia_muciniphila	16.93	0
Akkermansia_muciniphila	16.89	0
Akkermansia_muciniphila	16.89	0
Akkermansia_muciniphila	16.87	0
Akkermansia_muciniphila	16.84	0
Akkermansia_muciniphila	16.84	0
Akkermansia_muciniphila	16.77	0
Akkermansia_muciniphila	16.62	0
Akkermansia_muciniphila	16.6	0
Akkermansia_muciniphila	16.59	0
Akkermansia_muciniphila	16.57	0
Akkermansia_muciniphila	16.57	0
Akkermansia_muciniphila	16.57	0
Akkermansia_muciniphila	16.52	0
Akkermansia_muciniphila	16.42	0
Akkermansia_muciniphila	16.41	0
Akkermansia_muciniphila	16.35	0
Akkermansia_muciniphila	16.29	0
Akkermansia_muciniphila	16.28	0
Akkermansia_muciniphila	16.24	0
Akkermansia_muciniphila	16.23	0
Akkermansia_muciniphila	16.18	0
Akkermansia_muciniphila	16.14	0
Akkermansia_muciniphila	16.12	0
Akkermansia_muciniphila	16.11	0
Akkermansia_muciniphila	16.02	0
Akkermansia_muciniphila	16	0
Akkermansia_muciniphila	16	0
Akkermansia_muciniphila	15.97	0
Akkermansia_muciniphila	15.87	0
Akkermansia_muciniphila	15.87	0
Akkermansia_muciniphila	15.83	0
Akkermansia_muciniphila	15.83	0
Akkermansia_muciniphila	15.75	0
Akkermansia_muciniphila	15.65	0
Akkermansia_muciniphila	15.61	0
Akkermansia_muciniphila	15.6	0
Akkermansia_muciniphila	15.57	0
Akkermansia_muciniphila	15.57	0
Akkermansia_muciniphila	15.45	0
Akkermansia_muciniphila	15.41	0
Akkermansia_muciniphila	15.27	0
Akkermansia_muciniphila	15.15	0
Akkermansia_muciniphila	15.06	0
Akkermansia_muciniphila	14.97	0
Akkermansia_muciniphila	14.97	0
Akkermansia_muciniphila	14.94	0
Akkermansia_muciniphila	14.91	0
Akkermansia_muciniphila	14.88	0
Akkermansia_muciniphila	14.87	0
Akkermansia_muciniphila	14.83	0
Akkermansia_muciniphila	14.79	0
Akkermansia_muciniphila	14.79	0
Akkermansia_muciniphila	14.71	0
Akkermansia_muciniphila	14.71	0
Akkermansia_muciniphila	14.66	0
Akkermansia_muciniphila	14.55	0
Akkermansia_muciniphila	14.44	0
Akkermansia_muciniphila	14.44	0
Akkermansia_muciniphila	14.13	0
Akkermansia_muciniphila	13.97	0
Akkermansia_muciniphila	13.6	0
Akkermansia_muciniphila	13.59	0
Akkermansia_muciniphila	12.95	0
Akkermansia_muciniphila	11.39	0
Akkermansia_muciniphila	10.99	0
Akkermansia_muciniphila	10.98	0
Akkermansia_muciniphila	10.61	0
Akkermansia_muciniphila	7.61	0
Akkermansia_muciniphila	6.98	0
Akkermansia_muciniphila	6.98	0
Akkermansia_muciniphila	6.91	0
Akkermansia_muciniphila	6.82	0
Akkermansia_muciniphila	6.71	0
Akkermansia_muciniphila	6.69	0
Akkermansia_muciniphila	6.61	0
Akkermansia_muciniphila	6.61	0
Akkermansia_muciniphila	6.52	0
Akkermansia_muciniphila	6.33	0
Akkermansia_muciniphila	6.14	0
Akkermansia_muciniphila	5.73	0
Akkermansia_muciniphila	5.69	0
Akkermansia_muciniphila	5.65	0
Akkermansia_muciniphila	5.6	0
Akkermansia_muciniphila	5.57	0
Akkermansia_muciniphila	5.56	0
Akkermansia_muciniphila	5.55	0
Akkermansia_muciniphila	5.51	0
Akkermansia_muciniphila	5.46	0
Akkermansia_muciniphila	5.4	0
Akkermansia_muciniphila	5.31	0
Akkermansia_muciniphila	5.25	0
Akkermansia_muciniphila	5.23	0
Akkermansia_muciniphila	5.05	0
Akkermansia_muciniphila	5.03	0
Akkermansia_muciniphila	4.94	0
Akkermansia_muciniphila	4.9	0
Akkermansia_muciniphila	4.81	0
Akkermansia_muciniphila	4.79	0
Akkermansia_muciniphila	4.73	0
Akkermansia_muciniphila	4.68	0
Akkermansia_muciniphila	4.65	0
Akkermansia_muciniphila	4.62	0
Akkermansia_muciniphila	4.6	0
Akkermansia_muciniphila	4.58	0
Akkermansia_muciniphila	4.55	0
Akkermansia_muciniphila	4.53	0
Akkermansia_muciniphila	4.46	0
Akkermansia_muciniphila	4.39	0
Akkermansia_muciniphila	4.35	0
Akkermansia_muciniphila	4.34	0
Akkermansia_muciniphila	4.32	0
Akkermansia_muciniphila	4.32	0
Akkermansia_muciniphila	4.23	0
Akkermansia_muciniphila	4.2	0
Akkermansia_muciniphila	4.18	0
Akkermansia_muciniphila	4.18	0
Akkermansia_muciniphila	4.17	0
Akkermansia_muciniphila	4.17	0
Akkermansia_muciniphila	4.17	0
Akkermansia_muciniphila	4.16	0
Akkermansia_muciniphila	4.15	0
Akkermansia_muciniphila	4.15	0
Akkermansia_muciniphila	4.13	0
Akkermansia_muciniphila	4.11	0
Akkermansia_muciniphila	4.07	0
Akkermansia_muciniphila	4.07	0
Akkermansia_muciniphila	4.06	0
Akkermansia_muciniphila	4.06	0
Akkermansia_muciniphila	4.01	0
Akkermansia_muciniphila	3.96	0
Akkermansia_muciniphila	3.93	0
Akkermansia_muciniphila	3.89	0
Akkermansia_muciniphila	3.88	0
Akkermansia_muciniphila	3.87	0
Akkermansia_muciniphila	3.86	0
Akkermansia_muciniphila	3.83	0
Akkermansia_muciniphila	3.83	0
Akkermansia_muciniphila	3.81	0
Akkermansia_muciniphila	3.79	0
Akkermansia_muciniphila	3.75	0
Akkermansia_muciniphila	3.75	0
Akkermansia_muciniphila	3.74	0
Akkermansia_muciniphila	3.69	0
Akkermansia_muciniphila	3.67	0
Akkermansia_muciniphila	3.63	0
Akkermansia_muciniphila	3.6	0
Akkermansia_muciniphila	3.58	0
Akkermansia_muciniphila	3.58	0
Akkermansia_muciniphila	3.58	0
Akkermansia_muciniphila	3.56	0
Akkermansia_muciniphila	3.54	0
Akkermansia_muciniphila	3.53	0
Akkermansia_muciniphila	3.53	0
Akkermansia_muciniphila	3.5	0
Akkermansia_muciniphila	3.5	0
Akkermansia_muciniphila	3.49	0
Akkermansia_muciniphila	3.49	0
Akkermansia_muciniphila	3.37	0
Akkermansia_muciniphila	3.33	0
Akkermansia_muciniphila	3.28	0
Akkermansia_muciniphila	3.28	0
Akkermansia_muciniphila	3.27	0
Akkermansia_muciniphila	3.25	0
Akkermansia_muciniphila	3.24	0
Akkermansia_muciniphila	3.22	0
Akkermansia_muciniphila	3.21	0
Akkermansia_muciniphila	3.2	0
Akkermansia_muciniphila	3.16	0
Akkermansia_muciniphila	3.15	0
Akkermansia_muciniphila	3.15	0
Akkermansia_muciniphila	3.14	0
Akkermansia_muciniphila	3.11	0
Akkermansia_muciniphila	3.1	0
Akkermansia_muciniphila	3.04	0
Akkermansia_muciniphila	3.03	0
Akkermansia_muciniphila	3.02	0
Akkermansia_muciniphila	2.98	0
Akkermansia_muciniphila	2.96	0
Akkermansia_muciniphila	2.95	0
Akkermansia_muciniphila	2.95	0
Akkermansia_muciniphila	2.94	0
Akkermansia_muciniphila	2.91	0
Akkermansia_muciniphila	2.88	0
Akkermansia_muciniphila	2.88	0
Akkermansia_muciniphila	2.87	0
Akkermansia_muciniphila	2.86	0
Akkermansia_muciniphila	2.86	0
Akkermansia_muciniphila	2.84	0
Akkermansia_muciniphila	2.82	0
Akkermansia_muciniphila	2.8	0
Akkermansia_muciniphila	2.8	0
Akkermansia_muciniphila	2.8	0
Akkermansia_muciniphila	2.78	0
Akkermansia_muciniphila	2.77	0
Akkermansia_muciniphila	2.76	0
Akkermansia_muciniphila	2.75	0
Akkermansia_muciniphila	2.74	0
Akkermansia_muciniphila	2.74	0
Akkermansia_muciniphila	2.74	0
Akkermansia_muciniphila	2.72	0
Akkermansia_muciniphila	2.72	0
Akkermansia_muciniphila	2.66	0
Akkermansia_muciniphila	2.64	0
Akkermansia_muciniphila	2.63	0
Akkermansia_muciniphila	2.59	0
Akkermansia_muciniphila	2.58	0
Akkermansia_muciniphila	2.56	0
Akkermansia_muciniphila	2.55	0
Akkermansia_muciniphila	2.55	0
Akkermansia_muciniphila	2.53	0
Akkermansia_muciniphila	2.52	0
Akkermansia_muciniphila	2.51	0
Akkermansia_muciniphila	2.47	0
Akkermansia_muciniphila	2.46	0
Akkermansia_muciniphila	2.46	0
Akkermansia_muciniphila	2.45	0
Akkermansia_muciniphila	2.34	0
Akkermansia_muciniphila	2.32	0
Akkermansia_muciniphila	2.3	0
Akkermansia_muciniphila	2.12	0
Alistipes_onderdonkii	100	1
Alistipes_onderdonkii	100	1
Alistipes_onderdonkii	100	1
Alistipes_onderdonkii	99.97	1
Alistipes_onderdonkii	99.97	1
Alistipes_onderdonkii	99.97	1
Alistipes_onderdonkii	99.97	1
Alistipes_onderdonkii	99.94	1
Alistipes_onderdonkii	99.94	1
Alistipes_onderdonkii	99.94	1
Alistipes_onderdonkii	99.93	1
Alistipes_onderdonkii	99.93	1
Alistipes_onderdonkii	99.9	1
Alistipes_onderdonkii	99.87	1
Alistipes_onderdonkii	99.85	1
Alistipes_onderdonkii	99.84	1
Alistipes_onderdonkii	99.8	1
Alistipes_onderdonkii	99.67	1
Alistipes_onderdonkii	99.66	1
Alistipes_onderdonkii	99.64	1
Alistipes_onderdonkii	99.63	1
Alistipes_onderdonkii	99.61	1
Alistipes_onderdonkii	99.5	1
Alistipes_onderdonkii	99.05	1
Alistipes_onderdonkii	49.85	1
Alistipes_onderdonkii	95.33	0
Alistipes_onderdonkii	95.31	0
Alistipes_onderdonkii	95.19	0
Alistipes_onderdonkii	95.13	0
Alistipes_onderdonkii	94.86	0
Alistipes_onderdonkii	94.72	0
Alistipes_onderdonkii	94.7	0
Alistipes_onderdonkii	94.07	0
Alistipes_onderdonkii	94.05	0
Alistipes_onderdonkii	93.93	0
Alistipes_onderdonkii	93.29	0
Alistipes_onderdonkii	93.28	0
Alistipes_onderdonkii	93.21	0
Alistipes_onderdonkii	93.08	0
Alistipes_onderdonkii	92.91	0
Alistipes_onderdonkii	92.89	0
Alistipes_onderdonkii	92.85	0
Alistipes_onderdonkii	92.79	0
Alistipes_onderdonkii	92.75	0
Alistipes_onderdonkii	92.72	0
Alistipes_onderdonkii	92.68	0
Alistipes_onderdonkii	92.65	0
Alistipes_onderdonkii	92.61	0
Alistipes_onderdonkii	92.61	0
Alistipes_onderdonkii	92.59	0
Alistipes_onderdonkii	92.56	0
Alistipes_onderdonkii	92.23	0
Alistipes_onderdonkii	92.12	0
Alistipes_onderdonkii	92.02	0
Alistipes_onderdonkii	91.95	0
Alistipes_onderdonkii	91.9	0
Alistipes_onderdonkii	91.79	0
Alistipes_onderdonkii	91.5	0
Alistipes_onderdonkii	91.42	0
Alistipes_onderdonkii	91.38	0
Alistipes_onderdonkii	91.33	0
Alistipes_onderdonkii	91.27	0
Alistipes_onderdonkii	91.24	0
Alistipes_onderdonkii	91.19	0
Alistipes_onderdonkii	91.01	0
Alistipes_onderdonkii	90.86	0
Alistipes_onderdonkii	90.68	0
Alistipes_onderdonkii	90.6	0
Alistipes_onderdonkii	90.58	0
Alistipes_onderdonkii	90.5	0
Alistipes_onderdonkii	90.4	0
Alistipes_onderdonkii	90.39	0
Alistipes_onderdonkii	90.1	0
Alistipes_onderdonkii	90.05	0
Alistipes_onderdonkii	90	0
Alistipes_onderdonkii	89.93	0
Alistipes_onderdonkii	89.84	0
Alistipes_onderdonkii	89.82	0
Alistipes_onderdonkii	89.73	0
Alistipes_onderdonkii	89.72	0
Alistipes_onderdonkii	89.62	0
Alistipes_onderdonkii	89.61	0
Alistipes_onderdonkii	89.6	0
Alistipes_onderdonkii	89.53	0
Alistipes_onderdonkii	89.46	0
Alistipes_onderdonkii	89.41	0
Alistipes_onderdonkii	89.31	0
Alistipes_onderdonkii	89.26	0
Alistipes_onderdonkii	89.24	0
Alistipes_onderdonkii	89.21	0
Alistipes_onderdonkii	89.1	0
Alistipes_onderdonkii	89.07	0
Alistipes_onderdonkii	89.03	0
Alistipes_onderdonkii	89	0
Alistipes_onderdonkii	88.96	0
Alistipes_onderdonkii	88.91	0
Alistipes_onderdonkii	88.78	0
Alistipes_onderdonkii	88.74	0
Alistipes_onderdonkii	88.72	0
Alistipes_onderdonkii	88.64	0
Alistipes_onderdonkii	88.41	0
Alistipes_onderdonkii	88.39	0
Alistipes_onderdonkii	88.36	0
Alistipes_onderdonkii	88.28	0
Alistipes_onderdonkii	88.28	0
Alistipes_onderdonkii	88.21	0
Alistipes_onderdonkii	88.14	0
Alistipes_onderdonkii	88.1	0
Alistipes_onderdonkii	88.08	0
Alistipes_onderdonkii	88.01	0
Alistipes_onderdonkii	87.95	0
Alistipes_onderdonkii	87.92	0
Alistipes_onderdonkii	87.86	0
Alistipes_onderdonkii	87.83	0
Alistipes_onderdonkii	87.82	0
Alistipes_onderdonkii	87.74	0
Alistipes_onderdonkii	87.59	0
Alistipes_onderdonkii	87.52	0
Alistipes_onderdonkii	87.47	0
Alistipes_onderdonkii	87.43	0
Alistipes_onderdonkii	87.43	0
Alistipes_onderdonkii	87.4	0
Alistipes_onderdonkii	87.31	0
Alistipes_onderdonkii	87.24	0
Alistipes_onderdonkii	87.19	0
Alistipes_onderdonkii	87.18	0
Alistipes_onderdonkii	87.18	0
Alistipes_onderdonkii	87.17	0
Alistipes_onderdonkii	87.17	0
Alistipes_onderdonkii	87.13	0
Alistipes_onderdonkii	87.12	0
Alistipes_onderdonkii	87.11	0
Alistipes_onderdonkii	87.1	0
Alistipes_onderdonkii	87.08	0
Alistipes_onderdonkii	86.97	0
Alistipes_onderdonkii	86.92	0
Alistipes_onderdonkii	86.91	0
Alistipes_onderdonkii	86.68	0
Alistipes_onderdonkii	86.67	0
Alistipes_onderdonkii	86.65	0
Alistipes_onderdonkii	86.63	0
Alistipes_onderdonkii	86.58	0
Alistipes_onderdonkii	86.58	0
Alistipes_onderdonkii	86.47	0
Alistipes_onderdonkii	86.47	0
Alistipes_onderdonkii	86.44	0
Alistipes_onderdonkii	86.43	0
Alistipes_onderdonkii	86.42	0
Alistipes_onderdonkii	86.4	0
Alistipes_onderdonkii	86.39	0
Alistipes_onderdonkii	86.38	0
Alistipes_onderdonkii	86.38	0
Alistipes_onderdonkii	86.38	0
Alistipes_onderdonkii	86.37	0
Alistipes_onderdonkii	86.36	0
Alistipes_onderdonkii	86.34	0
Alistipes_onderdonkii	86.2	0
Alistipes_onderdonkii	86.18	0
Alistipes_onderdonkii	86.04	0
Alistipes_onderdonkii	86.03	0
Alistipes_onderdonkii	86.03	0
Alistipes_onderdonkii	85.93	0
Alistipes_onderdonkii	85.92	0
Alistipes_onderdonkii	85.91	0
Alistipes_onderdonkii	85.91	0
Alistipes_onderdonkii	85.86	0
Alistipes_onderdonkii	85.85	0
Alistipes_onderdonkii	85.83	0
Alistipes_onderdonkii	85.81	0
Alistipes_onderdonkii	85.77	0
Alistipes_onderdonkii	85.69	0
Alistipes_onderdonkii	85.62	0
Alistipes_onderdonkii	85.6	0
Alistipes_onderdonkii	85.59	0
Alistipes_onderdonkii	85.59	0
Alistipes_onderdonkii	85.58	0
Alistipes_onderdonkii	85.56	0
Alistipes_onderdonkii	85.56	0
Alistipes_onderdonkii	85.52	0
Alistipes_onderdonkii	85.46	0
Alistipes_onderdonkii	85.45	0
Alistipes_onderdonkii	85.43	0
Alistipes_onderdonkii	85.42	0
Alistipes_onderdonkii	85.4	0
Alistipes_onderdonkii	85.38	0
Alistipes_onderdonkii	85.38	0
Alistipes_onderdonkii	85.36	0
Alistipes_onderdonkii	85.33	0
Alistipes_onderdonkii	85.33	0
Alistipes_onderdonkii	85.32	0
Alistipes_onderdonkii	85.31	0
Alistipes_onderdonkii	85.3	0
Alistipes_onderdonkii	85.24	0
Alistipes_onderdonkii	85.23	0
Alistipes_onderdonkii	85.2	0
Alistipes_onderdonkii	85.12	0
Alistipes_onderdonkii	85.11	0
Alistipes_onderdonkii	85.1	0
Alistipes_onderdonkii	85.06	0
Alistipes_onderdonkii	85.05	0
Alistipes_onderdonkii	85.04	0
Alistipes_onderdonkii	85.03	0
Alistipes_onderdonkii	84.99	0
Alistipes_onderdonkii	84.98	0
Alistipes_onderdonkii	84.98	0
Alistipes_onderdonkii	84.96	0
Alistipes_onderdonkii	84.94	0
Alistipes_onderdonkii	84.94	0
Alistipes_onderdonkii	84.91	0
Alistipes_onderdonkii	84.91	0
Alistipes_onderdonkii	84.9	0
Alistipes_onderdonkii	84.88	0
Alistipes_onderdonkii	84.82	0
Alistipes_onderdonkii	84.81	0
Alistipes_onderdonkii	84.8	0
Alistipes_onderdonkii	84.8	0
Alistipes_onderdonkii	84.79	0
Alistipes_onderdonkii	84.77	0
Alistipes_onderdonkii	84.76	0
Alistipes_onderdonkii	84.73	0
Alistipes_onderdonkii	84.66	0
Alistipes_onderdonkii	84.63	0
Alistipes_onderdonkii	84.55	0
Alistipes_onderdonkii	84.48	0
Alistipes_onderdonkii	84.46	0
Alistipes_onderdonkii	84.41	0
Alistipes_onderdonkii	84.39	0
Alistipes_onderdonkii	84.27	0
Alistipes_onderdonkii	84.26	0
Alistipes_onderdonkii	84.25	0
Alistipes_onderdonkii	84.19	0
Alistipes_onderdonkii	84.18	0
Alistipes_onderdonkii	84.1	0
Alistipes_onderdonkii	84.09	0
Alistipes_onderdonkii	84.08	0
Alistipes_onderdonkii	84.03	0
Alistipes_onderdonkii	83.98	0
Alistipes_onderdonkii	83.93	0
Alistipes_onderdonkii	83.92	0
Alistipes_onderdonkii	83.89	0
Alistipes_onderdonkii	83.86	0
Alistipes_onderdonkii	83.86	0
Alistipes_onderdonkii	83.83	0
Alistipes_onderdonkii	83.8	0
Alistipes_onderdonkii	83.78	0
Alistipes_onderdonkii	83.72	0
Alistipes_onderdonkii	83.69	0
Alistipes_onderdonkii	83.66	0
Alistipes_onderdonkii	83.54	0
Alistipes_onderdonkii	83.53	0
Alistipes_onderdonkii	83.52	0
Alistipes_onderdonkii	83.51	0
Alistipes_onderdonkii	83.51	0
Alistipes_onderdonkii	83.51	0
Alistipes_onderdonkii	83.48	0
Alistipes_onderdonkii	83.45	0
Alistipes_onderdonkii	83.43	0
Alistipes_onderdonkii	83.43	0
Alistipes_onderdonkii	83.37	0
Alistipes_onderdonkii	83.37	0
Alistipes_onderdonkii	83.32	0
Alistipes_onderdonkii	83.31	0
Alistipes_onderdonkii	83.29	0
Alistipes_onderdonkii	83.28	0
Alistipes_onderdonkii	83.27	0
Alistipes_onderdonkii	83.11	0
Alistipes_onderdonkii	83.07	0
Alistipes_onderdonkii	83.05	0
Alistipes_onderdonkii	83.02	0
Alistipes_onderdonkii	82.96	0
Alistipes_onderdonkii	82.86	0
Alistipes_onderdonkii	82.81	0
Alistipes_onderdonkii	82.8	0
Alistipes_onderdonkii	82.73	0
Alistipes_onderdonkii	82.7	0
Alistipes_onderdonkii	82.68	0
Alistipes_onderdonkii	82.66	0
Alistipes_onderdonkii	82.62	0
Alistipes_onderdonkii	82.56	0
Alistipes_onderdonkii	82.55	0
Alistipes_onderdonkii	82.53	0
Alistipes_onderdonkii	82.51	0
Alistipes_onderdonkii	82.49	0
Alistipes_onderdonkii	82.48	0
Alistipes_onderdonkii	82.45	0
Alistipes_onderdonkii	82.38	0
Alistipes_onderdonkii	82.35	0
Alistipes_onderdonkii	82.31	0
Alistipes_onderdonkii	82.22	0
Alistipes_onderdonkii	82.21	0
Alistipes_onderdonkii	82.18	0
Alistipes_onderdonkii	82.17	0
Alistipes_onderdonkii	82.15	0
Alistipes_onderdonkii	82.13	0
Alistipes_onderdonkii	82.08	0
Alistipes_onderdonkii	82.04	0
Alistipes_onderdonkii	82.02	0
Alistipes_onderdonkii	82.01	0
Alistipes_onderdonkii	81.92	0
Alistipes_onderdonkii	81.88	0
Alistipes_onderdonkii	81.81	0
Alistipes_onderdonkii	81.8	0
Alistipes_onderdonkii	81.79	0
Alistipes_onderdonkii	81.79	0
Alistipes_onderdonkii	81.76	0
Alistipes_onderdonkii	81.76	0
Alistipes_onderdonkii	81.75	0
Alistipes_onderdonkii	81.73	0
Alistipes_onderdonkii	81.72	0
Alistipes_onderdonkii	81.68	0
Alistipes_onderdonkii	81.68	0
Alistipes_onderdonkii	81.68	0
Alistipes_onderdonkii	81.67	0
Alistipes_onderdonkii	81.65	0
Alistipes_onderdonkii	81.61	0
Alistipes_onderdonkii	81.6	0
Alistipes_onderdonkii	81.57	0
Alistipes_onderdonkii	81.57	0
Alistipes_onderdonkii	81.54	0
Alistipes_onderdonkii	81.54	0
Alistipes_onderdonkii	81.53	0
Alistipes_onderdonkii	81.51	0
Alistipes_onderdonkii	81.49	0
Alistipes_onderdonkii	81.49	0
Alistipes_onderdonkii	81.48	0
Alistipes_onderdonkii	81.47	0
Alistipes_onderdonkii	81.47	0
Alistipes_onderdonkii	81.45	0
Alistipes_onderdonkii	81.45	0
Alistipes_onderdonkii	81.44	0
Alistipes_onderdonkii	81.43	0
Alistipes_onderdonkii	81.42	0
Alistipes_onderdonkii	81.42	0
Alistipes_onderdonkii	81.38	0
Alistipes_onderdonkii	81.35	0
Alistipes_onderdonkii	81.34	0
Alistipes_onderdonkii	81.33	0
Alistipes_onderdonkii	81.31	0
Alistipes_onderdonkii	81.3	0
Alistipes_onderdonkii	81.3	0
Alistipes_onderdonkii	81.25	0
Alistipes_onderdonkii	81.23	0
Alistipes_onderdonkii	81.22	0
Alistipes_onderdonkii	81.22	0
Alistipes_onderdonkii	81.22	0
Alistipes_onderdonkii	81.19	0
Alistipes_onderdonkii	81.15	0
Alistipes_onderdonkii	81.12	0
Alistipes_onderdonkii	81.1	0
Alistipes_onderdonkii	81.06	0
Alistipes_onderdonkii	81.06	0
Alistipes_onderdonkii	81.04	0
Alistipes_onderdonkii	81.04	0
Alistipes_onderdonkii	81.03	0
Alistipes_onderdonkii	80.99	0
Alistipes_onderdonkii	80.96	0
Alistipes_onderdonkii	80.94	0
Alistipes_onderdonkii	80.93	0
Alistipes_onderdonkii	80.89	0
Alistipes_onderdonkii	80.88	0
Alistipes_onderdonkii	80.87	0
Alistipes_onderdonkii	80.86	0
Alistipes_onderdonkii	80.86	0
Alistipes_onderdonkii	80.86	0
Alistipes_onderdonkii	80.8	0
Alistipes_onderdonkii	80.79	0
Alistipes_onderdonkii	80.77	0
Alistipes_onderdonkii	80.77	0
Alistipes_onderdonkii	80.75	0
Alistipes_onderdonkii	80.74	0
Alistipes_onderdonkii	80.68	0
Alistipes_onderdonkii	80.63	0
Alistipes_onderdonkii	80.62	0
Alistipes_onderdonkii	80.54	0
Alistipes_onderdonkii	80.52	0
Alistipes_onderdonkii	80.45	0
Alistipes_onderdonkii	80.44	0
Alistipes_onderdonkii	80.42	0
Alistipes_onderdonkii	80.41	0
Alistipes_onderdonkii	80.39	0
Alistipes_onderdonkii	80.36	0
Alistipes_onderdonkii	80.35	0
Alistipes_onderdonkii	80.31	0
Alistipes_onderdonkii	80.28	0
Alistipes_onderdonkii	80.27	0
Alistipes_onderdonkii	80.27	0
Alistipes_onderdonkii	80.27	0
Alistipes_onderdonkii	80.24	0
Alistipes_onderdonkii	80.23	0
Alistipes_onderdonkii	80.2	0
Alistipes_onderdonkii	80.16	0
Alistipes_onderdonkii	80.12	0
Alistipes_onderdonkii	80.11	0
Alistipes_onderdonkii	80.08	0
Alistipes_onderdonkii	80.07	0
Alistipes_onderdonkii	80.06	0
Alistipes_onderdonkii	80.06	0
Alistipes_onderdonkii	80.01	0
Alistipes_onderdonkii	79.96	0
Alistipes_onderdonkii	79.92	0
Alistipes_onderdonkii	79.9	0
Alistipes_onderdonkii	79.9	0
Alistipes_onderdonkii	79.88	0
Alistipes_onderdonkii	79.77	0
Alistipes_onderdonkii	79.76	0
Alistipes_onderdonkii	79.76	0
Alistipes_onderdonkii	79.7	0
Alistipes_onderdonkii	79.57	0
Alistipes_onderdonkii	79.54	0
Alistipes_onderdonkii	79.52	0
Alistipes_onderdonkii	79.48	0
Alistipes_onderdonkii	79.35	0
Alistipes_onderdonkii	79.31	0
Alistipes_onderdonkii	79.3	0
Alistipes_onderdonkii	79.27	0
Alistipes_onderdonkii	79.26	0
Alistipes_onderdonkii	79.26	0
Alistipes_onderdonkii	79.24	0
Alistipes_onderdonkii	79.22	0
Alistipes_onderdonkii	79.16	0
Alistipes_onderdonkii	79.13	0
Alistipes_onderdonkii	79.08	0
Alistipes_onderdonkii	79.07	0
Alistipes_onderdonkii	79.04	0
Alistipes_onderdonkii	79.02	0
Alistipes_onderdonkii	78.92	0
Alistipes_onderdonkii	78.92	0
Alistipes_onderdonkii	78.91	0
Alistipes_onderdonkii	78.9	0
Alistipes_onderdonkii	78.9	0
Alistipes_onderdonkii	78.88	0
Alistipes_onderdonkii	78.73	0
Alistipes_onderdonkii	78.69	0
Alistipes_onderdonkii	78.69	0
Alistipes_onderdonkii	78.67	0
Alistipes_onderdonkii	78.67	0
Alistipes_onderdonkii	78.67	0
Alistipes_onderdonkii	78.66	0
Alistipes_onderdonkii	78.6	0
Alistipes_onderdonkii	78.6	0
Alistipes_onderdonkii	78.58	0
Alistipes_onderdonkii	78.54	0
Alistipes_onderdonkii	78.46	0
Alistipes_onderdonkii	78.46	0
Alistipes_onderdonkii	78.45	0
Alistipes_onderdonkii	78.4	0
Alistipes_onderdonkii	78.36	0
Alistipes_onderdonkii	78.35	0
Alistipes_onderdonkii	78.33	0
Alistipes_onderdonkii	78.31	0
Alistipes_onderdonkii	78.24	0
Alistipes_onderdonkii	78.23	0
Alistipes_onderdonkii	78.19	0
Alistipes_onderdonkii	78.19	0
Alistipes_onderdonkii	78.19	0
Alistipes_onderdonkii	78.17	0
Alistipes_onderdonkii	78.16	0
Alistipes_onderdonkii	78.12	0
Alistipes_onderdonkii	78.1	0
Alistipes_onderdonkii	78.1	0
Alistipes_onderdonkii	78.08	0
Alistipes_onderdonkii	78.04	0
Alistipes_onderdonkii	78.01	0
Alistipes_onderdonkii	77.99	0
Alistipes_onderdonkii	77.91	0
Alistipes_onderdonkii	77.91	0
Alistipes_onderdonkii	77.89	0
Alistipes_onderdonkii	77.85	0
Alistipes_onderdonkii	77.76	0
Alistipes_onderdonkii	77.75	0
Alistipes_onderdonkii	77.75	0
Alistipes_onderdonkii	77.73	0
Alistipes_onderdonkii	77.69	0
Alistipes_onderdonkii	77.67	0
Alistipes_onderdonkii	77.67	0
Alistipes_onderdonkii	77.59	0
Alistipes_onderdonkii	77.54	0
Alistipes_onderdonkii	77.52	0
Alistipes_onderdonkii	77.4	0
Alistipes_onderdonkii	77.32	0
Alistipes_onderdonkii	77.13	0
Alistipes_onderdonkii	77.09	0
Alistipes_onderdonkii	77.05	0
Alistipes_onderdonkii	76.98	0
Alistipes_onderdonkii	76.94	0
Alistipes_onderdonkii	76.92	0
Alistipes_onderdonkii	76.89	0
Alistipes_onderdonkii	76.88	0
Alistipes_onderdonkii	76.87	0
Alistipes_onderdonkii	76.83	0
Alistipes_onderdonkii	76.8	0
Alistipes_onderdonkii	76.8	0
Alistipes_onderdonkii	76.74	0
Alistipes_onderdonkii	76.74	0
Alistipes_onderdonkii	76.73	0
Alistipes_onderdonkii	76.71	0
Alistipes_onderdonkii	76.71	0
Alistipes_onderdonkii	76.69	0
Alistipes_onderdonkii	76.66	0
Alistipes_onderdonkii	76.64	0
Alistipes_onderdonkii	76.61	0
Alistipes_onderdonkii	76.58	0
Alistipes_onderdonkii	76.49	0
Alistipes_onderdonkii	76.35	0
Alistipes_onderdonkii	76.32	0
Alistipes_onderdonkii	76.14	0
Alistipes_onderdonkii	76.13	0
Alistipes_onderdonkii	76.1	0
Alistipes_onderdonkii	76.1	0
Alistipes_onderdonkii	76.07	0
Alistipes_onderdonkii	76.07	0
Alistipes_onderdonkii	76.07	0
Alistipes_onderdonkii	76.04	0
Alistipes_onderdonkii	75.99	0
Alistipes_onderdonkii	75.99	0
Alistipes_onderdonkii	75.98	0
Alistipes_onderdonkii	75.98	0
Alistipes_onderdonkii	75.98	0
Alistipes_onderdonkii	75.95	0
Alistipes_onderdonkii	75.92	0
Alistipes_onderdonkii	75.86	0
Alistipes_onderdonkii	75.83	0
Alistipes_onderdonkii	75.8	0
Alistipes_onderdonkii	75.68	0
Alistipes_onderdonkii	75.64	0
Alistipes_onderdonkii	75.62	0
Alistipes_onderdonkii	75.52	0
Alistipes_onderdonkii	75.4	0
Alistipes_onderdonkii	75.36	0
Alistipes_onderdonkii	75.32	0
Alistipes_onderdonkii	75.3	0
Alistipes_onderdonkii	75.23	0
Alistipes_onderdonkii	75.21	0
Alistipes_onderdonkii	75.2	0
Alistipes_onderdonkii	75.07	0
Alistipes_onderdonkii	75.04	0
Alistipes_onderdonkii	74.98	0
Alistipes_onderdonkii	74.96	0
Alistipes_onderdonkii	74.93	0
Alistipes_onderdonkii	74.9	0
Alistipes_onderdonkii	74.9	0
Alistipes_onderdonkii	74.89	0
Alistipes_onderdonkii	74.87	0
Alistipes_onderdonkii	74.82	0
Alistipes_onderdonkii	74.8	0
Alistipes_onderdonkii	74.79	0
Alistipes_onderdonkii	74.63	0
Alistipes_onderdonkii	74.58	0
Alistipes_onderdonkii	74.56	0
Alistipes_onderdonkii	74.52	0
Alistipes_onderdonkii	74.44	0
Alistipes_onderdonkii	74.37	0
Alistipes_onderdonkii	74.35	0
Alistipes_onderdonkii	74.24	0
Alistipes_onderdonkii	74.18	0
Alistipes_onderdonkii	74.12	0
Alistipes_onderdonkii	74.07	0
Alistipes_onderdonkii	74.02	0
Alistipes_onderdonkii	74	0
Alistipes_onderdonkii	73.99	0
Alistipes_onderdonkii	73.98	0
Alistipes_onderdonkii	73.88	0
Alistipes_onderdonkii	73.87	0
Alistipes_onderdonkii	73.83	0
Alistipes_onderdonkii	73.8	0
Alistipes_onderdonkii	73.8	0
Alistipes_onderdonkii	73.78	0
Alistipes_onderdonkii	73.65	0
Alistipes_onderdonkii	73.62	0
Alistipes_onderdonkii	73.6	0
Alistipes_onderdonkii	73.59	0
Alistipes_onderdonkii	73.56	0
Alistipes_onderdonkii	73.51	0
Alistipes_onderdonkii	73.51	0
Alistipes_onderdonkii	73.47	0
Alistipes_onderdonkii	73.42	0
Alistipes_onderdonkii	73.41	0
Alistipes_onderdonkii	73.29	0
Alistipes_onderdonkii	73.05	0
Alistipes_onderdonkii	73.02	0
Alistipes_onderdonkii	72.98	0
Alistipes_onderdonkii	72.91	0
Alistipes_onderdonkii	72.91	0
Alistipes_onderdonkii	72.9	0
Alistipes_onderdonkii	72.89	0
Alistipes_onderdonkii	72.88	0
Alistipes_onderdonkii	72.88	0
Alistipes_onderdonkii	72.87	0
Alistipes_onderdonkii	72.85	0
Alistipes_onderdonkii	72.79	0
Alistipes_onderdonkii	72.76	0
Alistipes_onderdonkii	72.71	0
Alistipes_onderdonkii	72.69	0
Alistipes_onderdonkii	72.62	0
Alistipes_onderdonkii	72.59	0
Alistipes_onderdonkii	72.55	0
Alistipes_onderdonkii	72.36	0
Alistipes_onderdonkii	72.31	0
Alistipes_onderdonkii	72.27	0
Alistipes_onderdonkii	72.2	0
Alistipes_onderdonkii	72.13	0
Alistipes_onderdonkii	72.13	0
Alistipes_onderdonkii	72.09	0
Alistipes_onderdonkii	72.04	0
Alistipes_onderdonkii	71.89	0
Alistipes_onderdonkii	71.86	0
Alistipes_onderdonkii	71.85	0
Alistipes_onderdonkii	71.71	0
Alistipes_onderdonkii	71.68	0
Alistipes_onderdonkii	71.67	0
Alistipes_onderdonkii	71.64	0
Alistipes_onderdonkii	71.64	0
Alistipes_onderdonkii	71.62	0
Alistipes_onderdonkii	71.62	0
Alistipes_onderdonkii	71.6	0
Alistipes_onderdonkii	71.58	0
Alistipes_onderdonkii	71.5	0
Alistipes_onderdonkii	71.45	0
Alistipes_onderdonkii	71.38	0
Alistipes_onderdonkii	71.35	0
Alistipes_onderdonkii	71.34	0
Alistipes_onderdonkii	71.32	0
Alistipes_onderdonkii	71.24	0
Alistipes_onderdonkii	71.13	0
Alistipes_onderdonkii	71.11	0
Alistipes_onderdonkii	71.11	0
Alistipes_onderdonkii	71.11	0
Alistipes_onderdonkii	71.09	0
Alistipes_onderdonkii	70.99	0
Alistipes_onderdonkii	70.93	0
Alistipes_onderdonkii	70.83	0
Alistipes_onderdonkii	70.8	0
Alistipes_onderdonkii	70.8	0
Alistipes_onderdonkii	70.74	0
Alistipes_onderdonkii	70.73	0
Alistipes_onderdonkii	70.62	0
Alistipes_onderdonkii	70.45	0
Alistipes_onderdonkii	70.44	0
Alistipes_onderdonkii	70.36	0
Alistipes_onderdonkii	70.32	0
Alistipes_onderdonkii	70.18	0
Alistipes_onderdonkii	69.94	0
Alistipes_onderdonkii	69.85	0
Alistipes_onderdonkii	69.82	0
Alistipes_onderdonkii	69.58	0
Alistipes_onderdonkii	69.56	0
Alistipes_onderdonkii	69.54	0
Alistipes_onderdonkii	69.45	0
Alistipes_onderdonkii	69.43	0
Alistipes_onderdonkii	69.36	0
Alistipes_onderdonkii	69.18	0
Alistipes_onderdonkii	69.18	0
Alistipes_onderdonkii	69.15	0
Alistipes_onderdonkii	69.14	0
Alistipes_onderdonkii	69.12	0
Alistipes_onderdonkii	69.11	0
Alistipes_onderdonkii	69.1	0
Alistipes_onderdonkii	69.08	0
Alistipes_onderdonkii	69.06	0
Alistipes_onderdonkii	69.05	0
Alistipes_onderdonkii	69.05	0
Alistipes_onderdonkii	69.03	0
Alistipes_onderdonkii	69	0
Alistipes_onderdonkii	68.99	0
Alistipes_onderdonkii	68.89	0
Alistipes_onderdonkii	68.8	0
Alistipes_onderdonkii	68.74	0
Alistipes_onderdonkii	68.71	0
Alistipes_onderdonkii	68.67	0
Alistipes_onderdonkii	68.67	0
Alistipes_onderdonkii	68.64	0
Alistipes_onderdonkii	68.63	0
Alistipes_onderdonkii	68.63	0
Alistipes_onderdonkii	68.61	0
Alistipes_onderdonkii	68.57	0
Alistipes_onderdonkii	68.53	0
Alistipes_onderdonkii	68.53	0
Alistipes_onderdonkii	68.51	0
Alistipes_onderdonkii	68.49	0
Alistipes_onderdonkii	68.44	0
Alistipes_onderdonkii	68.43	0
Alistipes_onderdonkii	68.42	0
Alistipes_onderdonkii	68.35	0
Alistipes_onderdonkii	68.3	0
Alistipes_onderdonkii	68.27	0
Alistipes_onderdonkii	68.26	0
Alistipes_onderdonkii	68.26	0
Alistipes_onderdonkii	68.26	0
Alistipes_onderdonkii	68.23	0
Alistipes_onderdonkii	68.07	0
Alistipes_onderdonkii	68.06	0
Alistipes_onderdonkii	68.01	0
Alistipes_onderdonkii	67.93	0
Alistipes_onderdonkii	67.92	0
Alistipes_onderdonkii	67.9	0
Alistipes_onderdonkii	67.86	0
Alistipes_onderdonkii	67.8	0
Alistipes_onderdonkii	67.8	0
Alistipes_onderdonkii	67.79	0
Alistipes_onderdonkii	67.78	0
Alistipes_onderdonkii	67.77	0
Alistipes_onderdonkii	67.76	0
Alistipes_onderdonkii	67.69	0
Alistipes_onderdonkii	67.69	0
Alistipes_onderdonkii	67.68	0
Alistipes_onderdonkii	67.65	0
Alistipes_onderdonkii	67.65	0
Alistipes_onderdonkii	67.64	0
Alistipes_onderdonkii	67.61	0
Alistipes_onderdonkii	67.57	0
Alistipes_onderdonkii	67.56	0
Alistipes_onderdonkii	67.55	0
Alistipes_onderdonkii	67.55	0
Alistipes_onderdonkii	67.54	0
Alistipes_onderdonkii	67.53	0
Alistipes_onderdonkii	67.52	0
Alistipes_onderdonkii	67.46	0
Alistipes_onderdonkii	67.42	0
Alistipes_onderdonkii	67.35	0
Alistipes_onderdonkii	67.25	0
Alistipes_onderdonkii	67.24	0
Alistipes_onderdonkii	67.22	0
Alistipes_onderdonkii	67.1	0
Alistipes_onderdonkii	66.87	0
Alistipes_onderdonkii	66.86	0
Alistipes_onderdonkii	66.86	0
Alistipes_onderdonkii	66.85	0
Alistipes_onderdonkii	66.83	0
Alistipes_onderdonkii	66.82	0
Alistipes_onderdonkii	66.79	0
Alistipes_onderdonkii	66.76	0
Alistipes_onderdonkii	66.73	0
Alistipes_onderdonkii	66.69	0
Alistipes_onderdonkii	66.65	0
Alistipes_onderdonkii	66.59	0
Alistipes_onderdonkii	66.59	0
Alistipes_onderdonkii	66.57	0
Alistipes_onderdonkii	66.54	0
Alistipes_onderdonkii	66.52	0
Alistipes_onderdonkii	66.42	0
Alistipes_onderdonkii	66.41	0
Alistipes_onderdonkii	66.35	0
Alistipes_onderdonkii	66.33	0
Alistipes_onderdonkii	66.32	0
Alistipes_onderdonkii	66.32	0
Alistipes_onderdonkii	66.3	0
Alistipes_onderdonkii	66.28	0
Alistipes_onderdonkii	66.27	0
Alistipes_onderdonkii	66.25	0
Alistipes_onderdonkii	66.16	0
Alistipes_onderdonkii	66.16	0
Alistipes_onderdonkii	66.16	0
Alistipes_onderdonkii	66.14	0
Alistipes_onderdonkii	66.12	0
Alistipes_onderdonkii	66.11	0
Alistipes_onderdonkii	66.06	0
Alistipes_onderdonkii	66.06	0
Alistipes_onderdonkii	66.06	0
Alistipes_onderdonkii	66.06	0
Alistipes_onderdonkii	66.05	0
Alistipes_onderdonkii	66.04	0
Alistipes_onderdonkii	66.03	0
Alistipes_onderdonkii	65.97	0
Alistipes_onderdonkii	65.95	0
Alistipes_onderdonkii	65.95	0
Alistipes_onderdonkii	65.9	0
Alistipes_onderdonkii	65.9	0
Alistipes_onderdonkii	65.77	0
Alistipes_onderdonkii	65.75	0
Alistipes_onderdonkii	65.68	0
Alistipes_onderdonkii	65.67	0
Alistipes_onderdonkii	65.64	0
Alistipes_onderdonkii	65.63	0
Alistipes_onderdonkii	65.63	0
Alistipes_onderdonkii	65.59	0
Alistipes_onderdonkii	65.58	0
Alistipes_onderdonkii	65.56	0
Alistipes_onderdonkii	65.47	0
Alistipes_onderdonkii	65.44	0
Alistipes_onderdonkii	65.39	0
Alistipes_onderdonkii	65.38	0
Alistipes_onderdonkii	65.37	0
Alistipes_onderdonkii	65.34	0
Alistipes_onderdonkii	65.34	0
Alistipes_onderdonkii	65.32	0
Alistipes_onderdonkii	65.29	0
Alistipes_onderdonkii	65.28	0
Alistipes_onderdonkii	65.27	0
Alistipes_onderdonkii	65.22	0
Alistipes_onderdonkii	65.19	0
Alistipes_onderdonkii	65.18	0
Alistipes_onderdonkii	65.18	0
Alistipes_onderdonkii	65.17	0
Alistipes_onderdonkii	65.14	0
Alistipes_onderdonkii	65.12	0
Alistipes_onderdonkii	65.12	0
Alistipes_onderdonkii	65.11	0
Alistipes_onderdonkii	65.1	0
Alistipes_onderdonkii	65.07	0
Alistipes_onderdonkii	65.03	0
Alistipes_onderdonkii	65.03	0
Alistipes_onderdonkii	65.01	0
Alistipes_onderdonkii	65	0
Alistipes_onderdonkii	64.99	0
Alistipes_onderdonkii	64.98	0
Alistipes_onderdonkii	64.93	0
Alistipes_onderdonkii	64.92	0
Alistipes_onderdonkii	64.9	0
Alistipes_onderdonkii	64.9	0
Alistipes_onderdonkii	64.87	0
Alistipes_onderdonkii	64.85	0
Alistipes_onderdonkii	64.83	0
Alistipes_onderdonkii	64.83	0
Alistipes_onderdonkii	64.8	0
Alistipes_onderdonkii	64.73	0
Alistipes_onderdonkii	64.73	0
Alistipes_onderdonkii	64.7	0
Alistipes_onderdonkii	64.69	0
Alistipes_onderdonkii	64.68	0
Alistipes_onderdonkii	64.67	0
Alistipes_onderdonkii	64.67	0
Alistipes_onderdonkii	64.66	0
Alistipes_onderdonkii	64.61	0
Alistipes_onderdonkii	64.61	0
Alistipes_onderdonkii	64.48	0
Alistipes_onderdonkii	64.47	0
Alistipes_onderdonkii	64.45	0
Alistipes_onderdonkii	64.45	0
Alistipes_onderdonkii	64.44	0
Alistipes_onderdonkii	64.38	0
Alistipes_onderdonkii	64.38	0
Alistipes_onderdonkii	64.36	0
Alistipes_onderdonkii	64.34	0
Alistipes_onderdonkii	64.34	0
Alistipes_onderdonkii	64.33	0
Alistipes_onderdonkii	64.32	0
Alistipes_onderdonkii	64.32	0
Alistipes_onderdonkii	64.29	0
Alistipes_onderdonkii	64.28	0
Alistipes_onderdonkii	64.27	0
Alistipes_onderdonkii	64.25	0
Alistipes_onderdonkii	64.16	0
Alistipes_onderdonkii	64.1	0
Alistipes_onderdonkii	64.01	0
Alistipes_onderdonkii	64	0
Alistipes_onderdonkii	63.93	0
Alistipes_onderdonkii	63.85	0
Alistipes_onderdonkii	63.84	0
Alistipes_onderdonkii	63.82	0
Alistipes_onderdonkii	63.79	0
Alistipes_onderdonkii	63.76	0
Alistipes_onderdonkii	63.75	0
Alistipes_onderdonkii	63.73	0
Alistipes_onderdonkii	63.69	0
Alistipes_onderdonkii	63.69	0
Alistipes_onderdonkii	63.69	0
Alistipes_onderdonkii	63.67	0
Alistipes_onderdonkii	63.66	0
Alistipes_onderdonkii	63.64	0
Alistipes_onderdonkii	63.51	0
Alistipes_onderdonkii	63.51	0
Alistipes_onderdonkii	63.47	0
Alistipes_onderdonkii	63.46	0
Alistipes_onderdonkii	63.45	0
Alistipes_onderdonkii	63.44	0
Alistipes_onderdonkii	63.4	0
Alistipes_onderdonkii	63.4	0
Alistipes_onderdonkii	63.39	0
Alistipes_onderdonkii	63.38	0
Alistipes_onderdonkii	63.34	0
Alistipes_onderdonkii	63.33	0
Alistipes_onderdonkii	63.31	0
Alistipes_onderdonkii	63.31	0
Alistipes_onderdonkii	63.29	0
Alistipes_onderdonkii	63.27	0
Alistipes_onderdonkii	63.21	0
Alistipes_onderdonkii	63.2	0
Alistipes_onderdonkii	63.17	0
Alistipes_onderdonkii	63.16	0
Alistipes_onderdonkii	63.14	0
Alistipes_onderdonkii	63.14	0
Alistipes_onderdonkii	63.13	0
Alistipes_onderdonkii	63.12	0
Alistipes_onderdonkii	63.11	0
Alistipes_onderdonkii	63.1	0
Alistipes_onderdonkii	63.09	0
Alistipes_onderdonkii	63.06	0
Alistipes_onderdonkii	63.03	0
Alistipes_onderdonkii	63	0
Alistipes_onderdonkii	62.95	0
Alistipes_onderdonkii	62.93	0
Alistipes_onderdonkii	62.93	0
Alistipes_onderdonkii	62.9	0
Alistipes_onderdonkii	62.89	0
Alistipes_onderdonkii	62.88	0
Alistipes_onderdonkii	62.86	0
Alistipes_onderdonkii	62.85	0
Alistipes_onderdonkii	62.85	0
Alistipes_onderdonkii	62.84	0
Alistipes_onderdonkii	62.79	0
Alistipes_onderdonkii	62.78	0
Alistipes_onderdonkii	62.73	0
Alistipes_onderdonkii	62.7	0
Alistipes_onderdonkii	62.69	0
Alistipes_onderdonkii	62.68	0
Alistipes_onderdonkii	62.66	0
Alistipes_onderdonkii	62.65	0
Alistipes_onderdonkii	62.61	0
Alistipes_onderdonkii	62.6	0
Alistipes_onderdonkii	62.55	0
Alistipes_onderdonkii	62.55	0
Alistipes_onderdonkii	62.54	0
Alistipes_onderdonkii	62.53	0
Alistipes_onderdonkii	62.52	0
Alistipes_onderdonkii	62.52	0
Alistipes_onderdonkii	62.49	0
Alistipes_onderdonkii	62.48	0
Alistipes_onderdonkii	62.48	0
Alistipes_onderdonkii	62.48	0
Alistipes_onderdonkii	62.47	0
Alistipes_onderdonkii	62.45	0
Alistipes_onderdonkii	62.42	0
Alistipes_onderdonkii	62.41	0
Alistipes_onderdonkii	62.41	0
Alistipes_onderdonkii	62.41	0
Alistipes_onderdonkii	62.4	0
Alistipes_onderdonkii	62.39	0
Alistipes_onderdonkii	62.39	0
Alistipes_onderdonkii	62.39	0
Alistipes_onderdonkii	62.39	0
Alistipes_onderdonkii	62.37	0
Alistipes_onderdonkii	62.33	0
Alistipes_onderdonkii	62.28	0
Alistipes_onderdonkii	62.27	0
Alistipes_onderdonkii	62.27	0
Alistipes_onderdonkii	62.26	0
Alistipes_onderdonkii	62.25	0
Alistipes_onderdonkii	62.22	0
Alistipes_onderdonkii	62.2	0
Alistipes_onderdonkii	62.19	0
Alistipes_onderdonkii	62.18	0
Alistipes_onderdonkii	62.17	0
Alistipes_onderdonkii	62.16	0
Alistipes_onderdonkii	62.15	0
Alistipes_onderdonkii	62.15	0
Alistipes_onderdonkii	62.13	0
Alistipes_onderdonkii	62.11	0
Alistipes_onderdonkii	62.08	0
Alistipes_onderdonkii	62.07	0
Alistipes_onderdonkii	62.02	0
Alistipes_onderdonkii	62.02	0
Alistipes_onderdonkii	61.98	0
Alistipes_onderdonkii	61.97	0
Alistipes_onderdonkii	61.95	0
Alistipes_onderdonkii	61.94	0
Alistipes_onderdonkii	61.91	0
Alistipes_onderdonkii	61.91	0
Alistipes_onderdonkii	61.9	0
Alistipes_onderdonkii	61.88	0
Alistipes_onderdonkii	61.87	0
Alistipes_onderdonkii	61.87	0
Alistipes_onderdonkii	61.83	0
Alistipes_onderdonkii	61.82	0
Alistipes_onderdonkii	61.81	0
Alistipes_onderdonkii	61.78	0
Alistipes_onderdonkii	61.74	0
Alistipes_onderdonkii	61.71	0
Alistipes_onderdonkii	61.69	0
Alistipes_onderdonkii	61.68	0
Alistipes_onderdonkii	61.68	0
Alistipes_onderdonkii	61.67	0
Alistipes_onderdonkii	61.63	0
Alistipes_onderdonkii	61.62	0
Alistipes_onderdonkii	61.59	0
Alistipes_onderdonkii	61.58	0
Alistipes_onderdonkii	61.58	0
Alistipes_onderdonkii	61.58	0
Alistipes_onderdonkii	61.57	0
Alistipes_onderdonkii	61.57	0
Alistipes_onderdonkii	61.56	0
Alistipes_onderdonkii	61.55	0
Alistipes_onderdonkii	61.54	0
Alistipes_onderdonkii	61.49	0
Alistipes_onderdonkii	61.48	0
Alistipes_onderdonkii	61.48	0
Alistipes_onderdonkii	61.47	0
Alistipes_onderdonkii	61.44	0
Alistipes_onderdonkii	61.44	0
Alistipes_onderdonkii	61.4	0
Alistipes_onderdonkii	61.37	0
Alistipes_onderdonkii	61.33	0
Alistipes_onderdonkii	61.31	0
Alistipes_onderdonkii	61.28	0
Alistipes_onderdonkii	61.26	0
Alistipes_onderdonkii	61.2	0
Alistipes_onderdonkii	61.17	0
Alistipes_onderdonkii	61.17	0
Alistipes_onderdonkii	61.15	0
Alistipes_onderdonkii	61.13	0
Alistipes_onderdonkii	61.1	0
Alistipes_onderdonkii	61.06	0
Alistipes_onderdonkii	61.03	0
Alistipes_onderdonkii	60.99	0
Alistipes_onderdonkii	60.98	0
Alistipes_onderdonkii	60.96	0
Alistipes_onderdonkii	60.94	0
Alistipes_onderdonkii	60.94	0
Alistipes_onderdonkii	60.9	0
Alistipes_onderdonkii	60.88	0
Alistipes_onderdonkii	60.86	0
Alistipes_onderdonkii	60.86	0
Alistipes_onderdonkii	60.75	0
Alistipes_onderdonkii	60.73	0
Alistipes_onderdonkii	60.73	0
Alistipes_onderdonkii	60.71	0
Alistipes_onderdonkii	60.7	0
Alistipes_onderdonkii	60.7	0
Alistipes_onderdonkii	60.69	0
Alistipes_onderdonkii	60.69	0
Alistipes_onderdonkii	60.66	0
Alistipes_onderdonkii	60.63	0
Alistipes_onderdonkii	60.63	0
Alistipes_onderdonkii	60.61	0
Alistipes_onderdonkii	60.6	0
Alistipes_onderdonkii	60.59	0
Alistipes_onderdonkii	60.58	0
Alistipes_onderdonkii	60.57	0
Alistipes_onderdonkii	60.56	0
Alistipes_onderdonkii	60.55	0
Alistipes_onderdonkii	60.55	0
Alistipes_onderdonkii	60.55	0
Alistipes_onderdonkii	60.51	0
Alistipes_onderdonkii	60.48	0
Alistipes_onderdonkii	60.46	0
Alistipes_onderdonkii	60.44	0
Alistipes_onderdonkii	60.44	0
Alistipes_onderdonkii	60.42	0
Alistipes_onderdonkii	60.42	0
Alistipes_onderdonkii	60.4	0
Alistipes_onderdonkii	60.39	0
Alistipes_onderdonkii	60.38	0
Alistipes_onderdonkii	60.32	0
Alistipes_onderdonkii	60.32	0
Alistipes_onderdonkii	60.28	0
Alistipes_onderdonkii	60.28	0
Alistipes_onderdonkii	60.24	0
Alistipes_onderdonkii	60.23	0
Alistipes_onderdonkii	60.23	0
Alistipes_onderdonkii	60.16	0
Alistipes_onderdonkii	60.16	0
Alistipes_onderdonkii	60.15	0
Alistipes_onderdonkii	60.14	0
Alistipes_onderdonkii	60.13	0
Alistipes_onderdonkii	60.13	0
Alistipes_onderdonkii	60.13	0
Alistipes_onderdonkii	60.12	0
Alistipes_onderdonkii	60.11	0
Alistipes_onderdonkii	60.1	0
Alistipes_onderdonkii	60.1	0
Alistipes_onderdonkii	60.09	0
Alistipes_onderdonkii	60.04	0
Alistipes_onderdonkii	60.01	0
Alistipes_onderdonkii	59.97	0
Alistipes_onderdonkii	59.96	0
Alistipes_onderdonkii	59.93	0
Alistipes_onderdonkii	59.91	0
Alistipes_onderdonkii	59.84	0
Alistipes_onderdonkii	59.84	0
Alistipes_onderdonkii	59.82	0
Alistipes_onderdonkii	59.82	0
Alistipes_onderdonkii	59.81	0
Alistipes_onderdonkii	59.69	0
Alistipes_onderdonkii	59.69	0
Alistipes_onderdonkii	59.67	0
Alistipes_onderdonkii	59.63	0
Alistipes_onderdonkii	59.61	0
Alistipes_onderdonkii	59.6	0
Alistipes_onderdonkii	59.5	0
Alistipes_onderdonkii	59.5	0
Alistipes_onderdonkii	59.48	0
Alistipes_onderdonkii	59.48	0
Alistipes_onderdonkii	59.45	0
Alistipes_onderdonkii	59.43	0
Alistipes_onderdonkii	59.42	0
Alistipes_onderdonkii	59.41	0
Alistipes_onderdonkii	59.4	0
Alistipes_onderdonkii	59.4	0
Alistipes_onderdonkii	59.39	0
Alistipes_onderdonkii	59.35	0
Alistipes_onderdonkii	59.23	0
Alistipes_onderdonkii	59.22	0
Alistipes_onderdonkii	59.21	0
Alistipes_onderdonkii	59.21	0
Alistipes_onderdonkii	59.2	0
Alistipes_onderdonkii	59.18	0
Alistipes_onderdonkii	59.17	0
Alistipes_onderdonkii	59.16	0
Alistipes_onderdonkii	59.15	0
Alistipes_onderdonkii	59.15	0
Alistipes_onderdonkii	59.13	0
Alistipes_onderdonkii	59.12	0
Alistipes_onderdonkii	59.12	0
Alistipes_onderdonkii	59.11	0
Alistipes_onderdonkii	59.1	0
Alistipes_onderdonkii	59.09	0
Alistipes_onderdonkii	59.07	0
Alistipes_onderdonkii	59.05	0
Alistipes_onderdonkii	59.05	0
Alistipes_onderdonkii	59.03	0
Alistipes_onderdonkii	59.02	0
Alistipes_onderdonkii	59	0
Alistipes_onderdonkii	58.98	0
Alistipes_onderdonkii	58.97	0
Alistipes_onderdonkii	58.87	0
Alistipes_onderdonkii	58.87	0
Alistipes_onderdonkii	58.85	0
Alistipes_onderdonkii	58.84	0
Alistipes_onderdonkii	58.81	0
Alistipes_onderdonkii	58.8	0
Alistipes_onderdonkii	58.79	0
Alistipes_onderdonkii	58.75	0
Alistipes_onderdonkii	58.74	0
Alistipes_onderdonkii	58.67	0
Alistipes_onderdonkii	58.65	0
Alistipes_onderdonkii	58.64	0
Alistipes_onderdonkii	58.61	0
Alistipes_onderdonkii	58.6	0
Alistipes_onderdonkii	58.59	0
Alistipes_onderdonkii	58.57	0
Alistipes_onderdonkii	58.55	0
Alistipes_onderdonkii	58.53	0
Alistipes_onderdonkii	58.52	0
Alistipes_onderdonkii	58.51	0
Alistipes_onderdonkii	58.49	0
Alistipes_onderdonkii	58.49	0
Alistipes_onderdonkii	58.49	0
Alistipes_onderdonkii	58.47	0
Alistipes_onderdonkii	58.47	0
Alistipes_onderdonkii	58.45	0
Alistipes_onderdonkii	58.45	0
Alistipes_onderdonkii	58.37	0
Alistipes_onderdonkii	58.35	0
Alistipes_onderdonkii	58.33	0
Alistipes_onderdonkii	58.33	0
Alistipes_onderdonkii	58.29	0
Alistipes_onderdonkii	58.28	0
Alistipes_onderdonkii	58.26	0
Alistipes_onderdonkii	58.19	0
Alistipes_onderdonkii	58.19	0
Alistipes_onderdonkii	58.17	0
Alistipes_onderdonkii	58.16	0
Alistipes_onderdonkii	58.16	0
Alistipes_onderdonkii	58.13	0
Alistipes_onderdonkii	58.09	0
Alistipes_onderdonkii	58.08	0
Alistipes_onderdonkii	58.06	0
Alistipes_onderdonkii	58.03	0
Alistipes_onderdonkii	58.02	0
Alistipes_onderdonkii	58.01	0
Alistipes_onderdonkii	58.01	0
Alistipes_onderdonkii	58	0
Alistipes_onderdonkii	57.98	0
Alistipes_onderdonkii	57.97	0
Alistipes_onderdonkii	57.9	0
Alistipes_onderdonkii	57.9	0
Alistipes_onderdonkii	57.89	0
Alistipes_onderdonkii	57.86	0
Alistipes_onderdonkii	57.85	0
Alistipes_onderdonkii	57.78	0
Alistipes_onderdonkii	57.75	0
Alistipes_onderdonkii	57.75	0
Alistipes_onderdonkii	57.73	0
Alistipes_onderdonkii	57.71	0
Alistipes_onderdonkii	57.7	0
Alistipes_onderdonkii	57.67	0
Alistipes_onderdonkii	57.65	0
Alistipes_onderdonkii	57.65	0
Alistipes_onderdonkii	57.63	0
Alistipes_onderdonkii	57.59	0
Alistipes_onderdonkii	57.55	0
Alistipes_onderdonkii	57.51	0
Alistipes_onderdonkii	57.5	0
Alistipes_onderdonkii	57.5	0
Alistipes_onderdonkii	57.5	0
Alistipes_onderdonkii	57.5	0
Alistipes_onderdonkii	57.49	0
Alistipes_onderdonkii	57.49	0
Alistipes_onderdonkii	57.46	0
Alistipes_onderdonkii	57.45	0
Alistipes_onderdonkii	57.45	0
Alistipes_onderdonkii	57.44	0
Alistipes_onderdonkii	57.43	0
Alistipes_onderdonkii	57.43	0
Alistipes_onderdonkii	57.41	0
Alistipes_onderdonkii	57.39	0
Alistipes_onderdonkii	57.39	0
Alistipes_onderdonkii	57.35	0
Alistipes_onderdonkii	57.34	0
Alistipes_onderdonkii	57.34	0
Alistipes_onderdonkii	57.31	0
Alistipes_onderdonkii	57.27	0
Alistipes_onderdonkii	57.25	0
Alistipes_onderdonkii	57.21	0
Alistipes_onderdonkii	57.2	0
Alistipes_onderdonkii	57.18	0
Alistipes_onderdonkii	57.14	0
Alistipes_onderdonkii	57.12	0
Alistipes_onderdonkii	57.12	0
Alistipes_onderdonkii	57.09	0
Alistipes_onderdonkii	57.08	0
Alistipes_onderdonkii	57.07	0
Alistipes_onderdonkii	57.07	0
Alistipes_onderdonkii	57.06	0
Alistipes_onderdonkii	57.04	0
Alistipes_onderdonkii	57.02	0
Alistipes_onderdonkii	57.02	0
Alistipes_onderdonkii	56.95	0
Alistipes_onderdonkii	56.93	0
Alistipes_onderdonkii	56.91	0
Alistipes_onderdonkii	56.91	0
Alistipes_onderdonkii	56.89	0
Alistipes_onderdonkii	56.87	0
Alistipes_onderdonkii	56.87	0
Alistipes_onderdonkii	56.83	0
Alistipes_onderdonkii	56.82	0
Alistipes_onderdonkii	56.8	0
Alistipes_onderdonkii	56.78	0
Alistipes_onderdonkii	56.76	0
Alistipes_onderdonkii	56.73	0
Alistipes_onderdonkii	56.73	0
Alistipes_onderdonkii	56.66	0
Alistipes_onderdonkii	56.65	0
Alistipes_onderdonkii	56.64	0
Alistipes_onderdonkii	56.62	0
Alistipes_onderdonkii	56.59	0
Alistipes_onderdonkii	56.57	0
Alistipes_onderdonkii	56.56	0
Alistipes_onderdonkii	56.56	0
Alistipes_onderdonkii	56.53	0
Alistipes_onderdonkii	56.5	0
Alistipes_onderdonkii	56.5	0
Alistipes_onderdonkii	56.49	0
Alistipes_onderdonkii	56.48	0
Alistipes_onderdonkii	56.47	0
Alistipes_onderdonkii	56.45	0
Alistipes_onderdonkii	56.42	0
Alistipes_onderdonkii	56.37	0
Alistipes_onderdonkii	56.36	0
Alistipes_onderdonkii	56.36	0
Alistipes_onderdonkii	56.35	0
Alistipes_onderdonkii	56.35	0
Alistipes_onderdonkii	56.34	0
Alistipes_onderdonkii	56.32	0
Alistipes_onderdonkii	56.32	0
Alistipes_onderdonkii	56.26	0
Alistipes_onderdonkii	56.24	0
Alistipes_onderdonkii	56.22	0
Alistipes_onderdonkii	56.21	0
Alistipes_onderdonkii	56.17	0
Alistipes_onderdonkii	56.12	0
Alistipes_onderdonkii	56.12	0
Alistipes_onderdonkii	56.1	0
Alistipes_onderdonkii	56.09	0
Alistipes_onderdonkii	56.08	0
Alistipes_onderdonkii	56.08	0
Alistipes_onderdonkii	56.08	0
Alistipes_onderdonkii	56.06	0
Alistipes_onderdonkii	56.03	0
Alistipes_onderdonkii	55.97	0
Alistipes_onderdonkii	55.96	0
Alistipes_onderdonkii	55.93	0
Alistipes_onderdonkii	55.93	0
Alistipes_onderdonkii	55.9	0
Alistipes_onderdonkii	55.89	0
Alistipes_onderdonkii	55.89	0
Alistipes_onderdonkii	55.88	0
Alistipes_onderdonkii	55.86	0
Alistipes_onderdonkii	55.86	0
Alistipes_onderdonkii	55.83	0
Alistipes_onderdonkii	55.77	0
Alistipes_onderdonkii	55.73	0
Alistipes_onderdonkii	55.68	0
Alistipes_onderdonkii	55.68	0
Alistipes_onderdonkii	55.64	0
Alistipes_onderdonkii	55.58	0
Alistipes_onderdonkii	55.57	0
Alistipes_onderdonkii	55.57	0
Alistipes_onderdonkii	55.56	0
Alistipes_onderdonkii	55.54	0
Alistipes_onderdonkii	55.53	0
Alistipes_onderdonkii	55.53	0
Alistipes_onderdonkii	55.52	0
Alistipes_onderdonkii	55.51	0
Alistipes_onderdonkii	55.5	0
Alistipes_onderdonkii	55.5	0
Alistipes_onderdonkii	55.47	0
Alistipes_onderdonkii	55.44	0
Alistipes_onderdonkii	55.42	0
Alistipes_onderdonkii	55.4	0
Alistipes_onderdonkii	55.39	0
Alistipes_onderdonkii	55.37	0
Alistipes_onderdonkii	55.37	0
Alistipes_onderdonkii	55.36	0
Alistipes_onderdonkii	55.34	0
Alistipes_onderdonkii	55.32	0
Alistipes_onderdonkii	55.28	0
Alistipes_onderdonkii	55.25	0
Alistipes_onderdonkii	55.25	0
Alistipes_onderdonkii	55.24	0
Alistipes_onderdonkii	55.17	0
Alistipes_onderdonkii	55.17	0
Alistipes_onderdonkii	55.13	0
Alistipes_onderdonkii	55.11	0
Alistipes_onderdonkii	55.11	0
Alistipes_onderdonkii	55.1	0
Alistipes_onderdonkii	55.1	0
Alistipes_onderdonkii	55.07	0
Alistipes_onderdonkii	55.06	0
Alistipes_onderdonkii	55.05	0
Alistipes_onderdonkii	55.05	0
Alistipes_onderdonkii	55.04	0
Alistipes_onderdonkii	55.04	0
Alistipes_onderdonkii	55.04	0
Alistipes_onderdonkii	55.02	0
Alistipes_onderdonkii	55.02	0
Alistipes_onderdonkii	55.01	0
Alistipes_onderdonkii	55.01	0
Alistipes_onderdonkii	55	0
Alistipes_onderdonkii	55	0
Alistipes_onderdonkii	54.99	0
Alistipes_onderdonkii	54.99	0
Alistipes_onderdonkii	54.99	0
Alistipes_onderdonkii	54.96	0
Alistipes_onderdonkii	54.95	0
Alistipes_onderdonkii	54.92	0
Alistipes_onderdonkii	54.86	0
Alistipes_onderdonkii	54.83	0
Alistipes_onderdonkii	54.82	0
Alistipes_onderdonkii	54.78	0
Alistipes_onderdonkii	54.77	0
Alistipes_onderdonkii	54.77	0
Alistipes_onderdonkii	54.76	0
Alistipes_onderdonkii	54.74	0
Alistipes_onderdonkii	54.74	0
Alistipes_onderdonkii	54.74	0
Alistipes_onderdonkii	54.73	0
Alistipes_onderdonkii	54.73	0
Alistipes_onderdonkii	54.71	0
Alistipes_onderdonkii	54.71	0
Alistipes_onderdonkii	54.62	0
Alistipes_onderdonkii	54.61	0
Alistipes_onderdonkii	54.6	0
Alistipes_onderdonkii	54.54	0
Alistipes_onderdonkii	54.5	0
Alistipes_onderdonkii	54.49	0
Alistipes_onderdonkii	54.49	0
Alistipes_onderdonkii	54.48	0
Alistipes_onderdonkii	54.45	0
Alistipes_onderdonkii	54.42	0
Alistipes_onderdonkii	54.39	0
Alistipes_onderdonkii	54.39	0
Alistipes_onderdonkii	54.33	0
Alistipes_onderdonkii	54.32	0
Alistipes_onderdonkii	54.32	0
Alistipes_onderdonkii	54.3	0
Alistipes_onderdonkii	54.3	0
Alistipes_onderdonkii	54.29	0
Alistipes_onderdonkii	54.29	0
Alistipes_onderdonkii	54.28	0
Alistipes_onderdonkii	54.28	0
Alistipes_onderdonkii	54.22	0
Alistipes_onderdonkii	54.21	0
Alistipes_onderdonkii	54.18	0
Alistipes_onderdonkii	54.17	0
Alistipes_onderdonkii	54.15	0
Alistipes_onderdonkii	54.15	0
Alistipes_onderdonkii	54.12	0
Alistipes_onderdonkii	54.11	0
Alistipes_onderdonkii	54.08	0
Alistipes_onderdonkii	54.07	0
Alistipes_onderdonkii	54.06	0
Alistipes_onderdonkii	54.05	0
[truncated: 50,791 more rows]

## Sheet: Table 4
Table 4 : Mann-Whitney U Test to access the statistical difference between the WSS Score of related and unrelated sample pairs
Species	p-value		Samples from the same individual taken at two separate times (temporally related sample) have a distinctively higher WSS Score (SNP similarity) than non-related samples for all reference genomes
Acidaminococcus_sp_D21	0.00406575
Akkermansia_muciniphila	2.49814e-05		Presented in this table are the results for the 21 selected genomes there was a pair wise comparison in the FMT samples.
Alistipes_onderdonkii	2.75208e-16
Alistipes_putredinis	5.85423e-25
Bacteroides_cellulosilyticus	1.19045e-12
Bacteroides_coprocola	0.00759815
Bacteroides_eggerthii	3.30138e-05
Bacteroides_massiliensis	7.10134e-14
Bacteroides_ovatus	3.90026e-11
Bacteroides_sp_2_1_16	3.03692e-13
Bacteroides_stercoris	6.46807e-18
Bacteroides_uniformis	4.71075e-27
Bacteroides_vulgatus	7.34797e-20
Barnesiella_intestinihominis	5.82264e-12
Coprococcus_comes	0.00610791
Eubacterium_rectale	9.56788e-19
Faecalibacterium_prausnitzii_L2	5.42027e-13
Parabacteroides_merdae	7.33421e-22
Parabacteroides_sp_D13	6.98504e-22
Prevotella_copri	6.43076e-06
Ruminococcus_torques_ATCC	1.19182e-06
We tested normality using Shapiro-Wilk test. For the data to be normally distributed the p-value should be > 0.05. However, after applying log transformation the data still did not pass the Shapiro-Wilk test.
	P-value (Shapiro-Wilk test)	P-value (Shapiro-Wilk test) after log transformation
Acidaminococcus sp. D21	3.53e-05	1.36e-05
Akkermansia muciniphila	2.39e-29	6.25e-18
Alistipes onderdonkii	2.57e-31	1.2e-40
Alistipes putredinis	0.00100994	0.00231531
Bacteroides cellulosilyticus	4.09e-64	8.06e-45
Bacteroides coprocola	0.0315125	0.0527739
Bacteroides eggerthii	7.91e-18	1.41e-12
Bacteroides massiliensis	8.79e-45	3.66e-38
Bacteroides ovatus	1.74e-19	1.95e-08
Bacteroides sp. 2 1 16	9.63e-49	7.28e-40
Bacteroides stercoris	1.16e-64	4.63e-52
Bacteroides uniformis	4.51e-08	0.0165934
Bacteroides vulgatus	8.48e-34	1.22e-42
Barnesiella intestinihominis	1.11e-48	2.23e-40
Coprococcus comes	3.53e-18	7.8e-09
Eubacterium rectale	4.96e-08	0.00354239
Faecalibacterium prausnitzii L2	1.27e-29	6.13e-31
Parabacteroides merdae	1.93e-63	3.79e-39
Parabacteroides sp. D13	1.11e-05	0.183393
Prevotella copri	8.03e-21	9.73e-18
Ruminococcus torques ATCC	5.08e-21	7.13e-18

## Sheet: Table 5
Table 5 : Details of samples from 6 transplant cases
Transplant	Sample name	Type	Time post FMT	read-count (both pair)	Relation- Donor & Recipient
FMT-A	DA	Donor		46333908	Spouse
	T1A	post FMT	6 month	70844804
	T2A	post FMT	2 year	38044372
FMT-B	DB	Donor		41024370	Unrelated
	RB	Recipient		29379884
	T1B	post FMT	3 month	47503022
	T2B	post FMT	2 year	31796010
FMT-C	DC	Donor		75967124	Unrelated
	RC	Recipient		28659788
	T1C	post FMT	1 month	27635124
FMT-D	DD	Donor		34785630	Spouse
	RD	Recipient		16603676
	T1D	post FMT	4 month	15507440
FMT-E	DE	Donor		45662878	Unrelated
	RE	Recipient		31301474
	T1E	post FMT	5 month	20977002
FMT-FG	DF	Donor		24694002	Unrelated
	T1F	post FMT	3 month	20425682
	T1G	post FMT	4 month	32757084
			sum of read count	679903274
			average raed count	3.57844e+07

## Sheet: Table 6
	Table 6 : WSS Score for all possible pairwise comparision of 21 species from transplant data. The number of SNPs which were same of different were also included.
	Microbial species	WSS Score	Sample pair relation *		SAME SNP	DIFF SNP
	Acidaminococcus_sp_D21	99.7425	1		192	4
	Acidaminococcus_sp_D21	99.431	1		225	16		* Note:
	Acidaminococcus_sp_D21	99.061	1		115	14		1= Transplant - common (Sample pair are related i.e. involved in a transplant process like Donor and recepient post transplant). This data was used for prediction.
	Akkermansia_muciniphila	100	1		27348	0		0= Unrelated (Sampe pair belongs to different subjects and are not related to specific transplant like two donor samples)
	Akkermansia_muciniphila	29.669	0		19861	16607
	Akkermansia_muciniphila	28.9495	0		23994	18910
	Akkermansia_muciniphila	16.9881	0		17489	21117		Presented in this table are the results for the 21 selected genomes there was a pair wise comparison in the FMT samples.
	Akkermansia_muciniphila	16.329	0		23868	24619
	Akkermansia_muciniphila	15.9527	0		21271	23928
	Alistipes_onderdonkii	100	1		19635	0
	Alistipes_onderdonkii	99.9685	1		21227	1
	Alistipes_onderdonkii	99.9684	1		20335	1
	Alistipes_onderdonkii	99.9635	1		21572	1
	Alistipes_onderdonkii	99.8959	1		41279	3
	Alistipes_onderdonkii	99.8605	1		41062	4
	Alistipes_onderdonkii	84.1472	0		20614	2743
	Alistipes_onderdonkii	84.1224	0		20641	2687
	Alistipes_onderdonkii	82.6362	0		36632	3900
	Alistipes_onderdonkii	82.4956	0		37335	4009
	Alistipes_onderdonkii	67.5036	0		19312	5651
	Alistipes_onderdonkii	67.4945	0		19147	5519
	Alistipes_onderdonkii	65.9402	0		35135	8092
	Alistipes_onderdonkii	65.7313	0		36250	8361
	Alistipes_onderdonkii	65.6722	0		36455	8326
	Alistipes_onderdonkii	65.4654	0		38274	8617
	Alistipes_onderdonkii	65.4159	0		34006	8099
	Alistipes_onderdonkii	65.3968	0		35048	8301
	Alistipes_onderdonkii	46.9321	0		29656	12952
	Alistipes_onderdonkii	46.7371	0		30567	13426
	Alistipes_onderdonkii	38.3427	0		15458	11600
	Alistipes_onderdonkii	35.4037	0		26761	17383
	Alistipes_onderdonkii	34.5733	0		27696	17604
	Alistipes_onderdonkii	34.267	0		28392	18367
	Alistipes_onderdonkii	7.40876	0		7160	21863
	Alistipes_onderdonkii	6.37998	0		11783	36875
	Alistipes_onderdonkii	6.36364	0		13471	41569
	Alistipes_onderdonkii	6.32467	0		12855	38692
	Alistipes_onderdonkii	6.25222	0		12241	37101
	Alistipes_onderdonkii	5.72843	0		13065	40506
	Alistipes_onderdonkii	5.60284	0		12522	38366
	Alistipes_onderdonkii	4.48387	0		9687	24822
	Alistipes_onderdonkii	4.46927	0		5282	20457
	Alistipes_onderdonkii	4.29153	0		5484	21263
	Alistipes_onderdonkii	4.24574	0		10128	25816
	Alistipes_onderdonkii	4.13742	0		5724	21833
	Alistipes_onderdonkii	4.01155	0		10666	26962
	Alistipes_onderdonkii	3.83502	0		8516	34647
	Alistipes_onderdonkii	3.7196	0		8810	36372
	Alistipes_onderdonkii	3.60071	0		8963	39080
	Alistipes_onderdonkii	3.49928	0		8876	36065
	Alistipes_onderdonkii	3.42096	0		9421	37069
	Alistipes_onderdonkii	3.30608	0		9403	40670
	Alistipes_onderdonkii	3.24652	0		9226	37838
	Alistipes_onderdonkii	3.17064	0		9758	38906
	Alistipes_onderdonkii	3.15939	0		9974	41774
	Alistipes_onderdonkii	3.05755	0		8676	36111
	Alistipes_onderdonkii	3.05206	0		8858	38110
	Alistipes_onderdonkii	2.93907	0		9587	38649
	Alistipes_onderdonkii	2.89596	0		9826	40814
	Alistipes_onderdonkii	2.83459	0		9060	37567
	Alistipes_onderdonkii	2.7937	0		9253	39684
	Alistipes_onderdonkii	2.71444	0		8237	34690
	Alistipes_onderdonkii	2.45931	0		8557	36037
	Alistipes_onderdonkii	2.23504	0		9084	37004
	Alistipes_putredinis	99.8515	1		10310	4
	Alistipes_putredinis	99.5558	1		6781	13
	Alistipes_putredinis	98.6145	1		7001	45
	Alistipes_putredinis	42.4259	0		2732	4069
	Alistipes_putredinis	24.7925	0		4135	9623
	Alistipes_putredinis	24.6471	0		4434	8863
	Alistipes_putredinis	24.4577	0		2902	8939
	Alistipes_putredinis	24.3214	0		2940	9231
	Alistipes_putredinis	17.8794	0		5120	14378
	Alistipes_putredinis	17.7697	0		5271	14786
	Bacteroides_cellulosilyticus	100	1		13618	0
	Bacteroides_cellulosilyticus	99.9394	1		18108	6
	Bacteroides_cellulosilyticus	1.05328	0		1321	9658
	Bacteroides_cellulosilyticus	0.554631	0		1802	12518
	Bacteroides_cellulosilyticus	0.464527	0		3621	27812
	Bacteroides_cellulosilyticus	0.233209	0		2582	21174
	Bacteroides_coprocola	99.9048	1		5840	2
	Bacteroides_eggerthii	99.872	1		5541	3
	Bacteroides_massiliensis	99.9697	1		16379	1
	Bacteroides_massiliensis	99.8852	1		10247	5
	Bacteroides_massiliensis	99.877	1		15102	5
	Bacteroides_massiliensis	99.8148	1		14866	10
	Bacteroides_massiliensis	88.2883	0		14098	1040
	Bacteroides_massiliensis	88.1595	0		15204	1037
	Bacteroides_massiliensis	87.7476	0		15835	1137
	Bacteroides_massiliensis	85.7539	0		14928	1376
	Bacteroides_massiliensis	85.5542	0		13778	1356
	Bacteroides_massiliensis	85.2409	0		15680	1504
	Bacteroides_massiliensis	84.1442	0		16024	2201
	Bacteroides_massiliensis	5.79162	0		5682	16698
	Bacteroides_massiliensis	5.24194	0		4673	14329
	Bacteroides_massiliensis	5.02229	0		4747	15859
	Bacteroides_massiliensis	4.88029	0		4936	15441
	Bacteroides_massiliensis	4.72993	0		5181	17528
	Bacteroides_massiliensis	4.70328	0		4328	13774
	Bacteroides_massiliensis	4.6894	0		5139	16494
	Bacteroides_massiliensis	4.4994	0		4714	16043
	Bacteroides_massiliensis	4.44166	0		4583	14797
	Bacteroides_massiliensis	4.15633	0		4705	15669
	Bacteroides_ovatus	99.8524	1		29282	14
	Bacteroides_ovatus	99.7752	1		35972	13
	Bacteroides_ovatus	98.572	1		31367	121
	Bacteroides_ovatus	98.5267	1		9109	115
	Bacteroides_ovatus	98.4216	1		9089	126
	Bacteroides_ovatus	96.8328	1		36862	301
	Bacteroides_ovatus	90.9799	1		31199	1189
	Bacteroides_ovatus	83.3405	0		33993	4164
	Bacteroides_ovatus	83.0534	0		27690	3465
	Bacteroides_ovatus	73.189	0		21181	4408
	Bacteroides_ovatus	72.9152	1		14019	2963
	Bacteroides_ovatus	67.8703	0		5415	2901
	Bacteroides_ovatus	60.2586	0		9689	6312
	Bacteroides_ovatus	59.3429	0		7781	6398
	Bacteroides_ovatus	58.2973	0		11091	7882
	Bacteroides_ovatus	57.4892	0		14934	13547
	Bacteroides_ovatus	57.1018	0		15012	13862
	Bacteroides_ovatus	38.5738	0		5714	5929
	Bacteroides_ovatus	37.4565	0		5146	7934
	Bacteroides_ovatus	31.9394	0		3199	4065
	Bacteroides_ovatus	29.5853	0		15297	20262
	Bacteroides_ovatus	29.3803	0		15328	20505
	Bacteroides_ovatus	28.3251	0		7920	12007
	Bacteroides_ovatus	28.2306	0		7911	12047
	Bacteroides_ovatus	28.1307	0		6054	10496
	Bacteroides_ovatus	24.941	0		2123	4599
	Bacteroides_ovatus	23.2004	0		5292	11348
	Bacteroides_ovatus	23.0508	0		4955	11981
	Bacteroides_ovatus	22.9156	0		4936	11823
	Bacteroides_ovatus	22.7482	0		6631	14063
	Bacteroides_ovatus	21.0714	0		5595	11244
	Bacteroides_ovatus	20.2392	0		3415	7720
	Bacteroides_ovatus	17.6373	0		14864	32391
	Bacteroides_ovatus	17.4419	0		14964	32720
	Bacteroides_ovatus	17.1074	0		3322	11686
	Bacteroides_ovatus	16.9846	0		3330	11892
	Bacteroides_ovatus	16.5752	0		7064	15657
	Bacteroides_ovatus	15.5905	0		8448	32790
	Bacteroides_ovatus	15.4618	0		8592	33278
	Bacteroides_ovatus	15.1199	0		8672	34432
	Bacteroides_ovatus	15.0667	0		15264	29325
	Bacteroides_ovatus	15.0547	0		15215	29178
	Bacteroides_ovatus	15.0205	0		8869	35001
	Bacteroides_ovatus	15.0092	0		8868	34444
	Bacteroides_ovatus	14.9969	0		8688	33874
	Bacteroides_ovatus	14.7355	0		3934	16506
	Bacteroides_ovatus	14.7304	0		3959	16694
	Bacteroides_ovatus	11.5164	0		9370	37516
	Bacteroides_ovatus	11.3459	0		9558	38048
	Bacteroides_ovatus	10.8797	0		5069	19477
	Bacteroides_ovatus	10.8797	0		4993	19117
	Bacteroides_ovatus	9.26869	0		10440	46635
	Bacteroides_ovatus	9.18742	0		10672	47171
	Bacteroides_ovatus	6.94384	0		10035	43870
	Bacteroides_ovatus	6.88603	0		10202	44427
	Bacteroides_sp_2_1_16	99.977	1		16256	1
	Bacteroides_sp_2_1_16	99.87	1		12048	7
	Bacteroides_sp_2_1_16	99.8566	1		14117	8
	Bacteroides_sp_2_1_16	34.9239	0		8297	6516
	Bacteroides_sp_2_1_16	20.9507	0		4550	8364
	Bacteroides_sp_2_1_16	17.8132	0		5359	9799
	Bacteroides_sp_2_1_16	15.4623	0		6560	12080
	Bacteroides_sp_2_1_16	11.8186	0		6130	13198
	Bacteroides_sp_2_1_16	9.51029	0		7182	15404
	Bacteroides_sp_2_1_16	7.62363	0		8975	19086
	Bacteroides_stercoris	100	1		24553	0
	Bacteroides_stercoris	99.9465	1		5447	1
	Bacteroides_stercoris	99.9338	1		23255	2
	Bacteroides_stercoris	99.8276	1		20777	7
	Bacteroides_stercoris	13.5184	0		3510	6649
	Bacteroides_stercoris	12.4689	0		11353	18022
	Bacteroides_stercoris	12.2338	0		4486	8434
	Bacteroides_stercoris	11.8858	0		4349	8394
	Bacteroides_stercoris	11.5777	0		6021	10531
	Bacteroides_stercoris	10.1858	0		18267	26382
	Bacteroides_stercoris	9.80466	0		8102	13718
	Bacteroides_stercoris	8.30189	0		7788	13894
	Bacteroides_stercoris	5.97458	0		3123	9551
	Bacteroides_stercoris	5.79957	0		3050	9327
	Bacteroides_stercoris	4.37429	0		5272	16001
	Bacteroides_stercoris	4.13318	0		5142	15659
	Bacteroides_stercoris	3.38395	0		2627	9583
	Bacteroides_stercoris	3.34056	0		2621	9551
	Bacteroides_stercoris	2.89907	0		8175	20855
	Bacteroides_stercoris	2.82098	0		7608	20201
	Bacteroides_stercoris	2.29196	0		11738	30077
	Bacteroides_stercoris	2.19819	0		12621	31276
	Bacteroides_stercoris	2.01485	0		10422	22658
	Bacteroides_stercoris	1.9809	0		10412	22595
	Bacteroides_stercoris	1.87957	0		10208	31469
	Bacteroides_stercoris	1.85252	0		6772	21021
	Bacteroides_stercoris	1.84984	0		6798	21013
	Bacteroides_stercoris	1.83709	0		11621	23869
	Bacteroides_stercoris	1.8018	0		11623	23842
	Bacteroides_stercoris	1.73477	0		4429	16205
	Bacteroides_stercoris	1.67247	0		10177	31462
	Bacteroides_stercoris	1.65831	0		4423	16181
	Bacteroides_stercoris	1.43809	0		11461	29761
	Bacteroides_stercoris	1.41193	0		10434	31797
	Bacteroides_stercoris	1.31625	0		12109	30963
	Bacteroides_stercoris	1.27253	0		10490	31827
	Bacteroides_uniformis	99.9731	1		16823	1
	Bacteroides_uniformis	99.9724	1		22510	1
	Bacteroides_uniformis	99.969	1		12029	2
	Bacteroides_uniformis	99.7832	1		16341	8
	Bacteroides_uniformis	99.7289	1		16094	14
	Bacteroides_uniformis	66.2384	0		5902	3658
	Bacteroides_uniformis	64.877	0		5903	3831
	Bacteroides_uniformis	60.225	0		10848	6581
	Bacteroides_uniformis	58.3285	0		10902	7021
	Bacteroides_uniformis	45.0041	0		462	9583
	Bacteroides_uniformis	44.7583	0		470	10311
	Bacteroides_uniformis	38.5108	0		17305	9777
	Bacteroides_uniformis	27.6514	0		585	13777
	Bacteroides_uniformis	26.9919	0		7765	14846
	Bacteroides_uniformis	26.8258	0		8001	15179
	Bacteroides_uniformis	26.7435	0		7810	15437
	Bacteroides_uniformis	26.4308	0		8069	15779
	Bacteroides_uniformis	25.7887	0		6620	11168
	Bacteroides_uniformis	24.9448	0		287	8552
	Bacteroides_uniformis	22.4568	0		463	17497
	Bacteroides_uniformis	21.5771	0		11945	18651
	Bacteroides_uniformis	21.4187	0		464	18238
	Bacteroides_uniformis	20.5026	0		475	16533
	Bacteroides_uniformis	18.4038	0		5247	13574
	Bacteroides_uniformis	18.3865	0		5260	13749
	Bacteroides_uniformis	14.1411	0		9465	22088
	Bacteroides_uniformis	14.1117	0		9619	22438
	Bacteroides_uniformis	12.9107	0		9764	23267
	Bacteroides_uniformis	12.8198	0		10000	23582
	Bacteroides_uniformis	12.7256	0		5726	17604
	Bacteroides_uniformis	12.5788	0		5755	18053
	Bacteroides_uniformis	10.2288	0		4011	13281
	Bacteroides_uniformis	9.77909	0		7980	36688
	Bacteroides_uniformis	9.66981	0		7850	36210
	Bacteroides_uniformis	9.04333	0		10765	42642
	Bacteroides_uniformis	7.46487	0		327	19498
	Bacteroides_uniformis	7.02885	0		7135	21225
	Bacteroides_uniformis	6.60741	0		7418	23153
	Bacteroides_uniformis	6.05789	0		6579	23432
	Bacteroides_uniformis	5.87358	0		6651	23728
	Bacteroides_uniformis	5.32213	0		5218	27190
	Bacteroides_uniformis	4.58636	0		451	40094
	Bacteroides_uniformis	3.94103	0		9548	41845
	Bacteroides_uniformis	3.60307	0		8994	44700
	Bacteroides_uniformis	3.55882	0		9146	45062
	Bacteroides_vulgatus	100	1		12825	0
	Bacteroides_vulgatus	100	1		12656	0
	Bacteroides_vulgatus	99.9748	1		12733	2
	Bacteroides_vulgatus	99.8695	1		14123	5
	Bacteroides_vulgatus	99.7745	1		6718	16
	Bacteroides_vulgatus	99.2368	1		12390	48
	Bacteroides_vulgatus	99.1849	1		12456	51
	Bacteroides_vulgatus	98.8363	1		5159	51
	Bacteroides_vulgatus	96.1601	3		1630	58
	Bacteroides_vulgatus	83.607	1		10156	1090
	Bacteroides_vulgatus	73.5377	0		2588	2317
	Bacteroides_vulgatus	72.7456	0		2858	2852
	Bacteroides_vulgatus	61.9762	3		1868	929
	Bacteroides_vulgatus	61.224	0		3180	3441
	Bacteroides_vulgatus	61.0553	0		3490	3981
	Bacteroides_vulgatus	58.878	0		3540	5002
	Bacteroides_vulgatus	58.8281	0		3554	5040
	Bacteroides_vulgatus	58.5791	0		3560	5195
	Bacteroides_vulgatus	48.7435	0		3611	5516
	Bacteroides_vulgatus	45.9831	0		3867	6497
	Bacteroides_vulgatus	45.8938	0		3872	6533
	Bacteroides_vulgatus	45.8619	0		3880	6658
	Bacteroides_vulgatus	45.7046	0		4292	7287
	Bacteroides_vulgatus	45.6567	0		4296	7332
	Bacteroides_vulgatus	45.6376	0		2096	4629
	Bacteroides_vulgatus	45.6182	0		4327	7462
	Bacteroides_vulgatus	44.2706	0		3555	6123
	Bacteroides_vulgatus	44.053	0		3567	6212
	Bacteroides_vulgatus	43.5969	0		4289	5878
	Bacteroides_vulgatus	43.3798	0		4683	7371
	Bacteroides_vulgatus	43.3316	0		4664	7340
	Bacteroides_vulgatus	43.2589	0		4681	7504
	Bacteroides_vulgatus	42.3613	0		4794	6669
	Bacteroides_vulgatus	39.0894	0		4166	6602
	Bacteroides_vulgatus	38.8822	0		1106	1809
	Bacteroides_vulgatus	38.8694	0		4164	6667
	Bacteroides_vulgatus	37.9449	0		4576	7327
	Bacteroides_vulgatus	37.7303	0		4610	7435
	Bacteroides_vulgatus	37.4928	0		1211	2034
	Bacteroides_vulgatus	36.7775	0		4487	7888
	Bacteroides_vulgatus	34.6648	0		1864	3367
	Bacteroides_vulgatus	34.6464	0		1874	3389
	Bacteroides_vulgatus	34.5861	0		1879	3435
	Bacteroides_vulgatus	32.652	0		4501	8734
	Bacteroides_vulgatus	32.5087	0		4507	8817
	Bacteroides_vulgatus	26.9266	0		1826	3526
	Bacteroides_vulgatus	26	0		2274	8664
	Bacteroides_vulgatus	25.7556	0		5697	12692
	Bacteroides_vulgatus	25.718	0		5651	12530
	Bacteroides_vulgatus	25.635	0		5646	12460
	Bacteroides_vulgatus	25.6293	0		1816	3764
	Bacteroides_vulgatus	25.6293	0		1814	3756
	Bacteroides_vulgatus	25.121	0		2439	9105
	Bacteroides_vulgatus	23.4501	0		5974	13289
	Bacteroides_vulgatus	23.4008	0		5940	13208
	Bacteroides_vulgatus	23.363	0		6034	13431
	Bacteroides_vulgatus	23.3612	0		5966	13346
	Bacteroides_vulgatus	23.2703	0		5922	13157
	Bacteroides_vulgatus	23.2577	0		5951	13241
	Bacteroides_vulgatus	20.3704	0		2267	9855
	Bacteroides_vulgatus	16.1718	0		3275	11819
	Bacteroides_vulgatus	14.7102	0		923	3741
	Bacteroides_vulgatus	14.1494	0		2886	12409
	Bacteroides_vulgatus	14.1183	0		2878	12302
	Bacteroides_vulgatus	14.0634	0		2863	12259
	Bacteroides_vulgatus	14.0586	0		3318	11973
	Bacteroides_vulgatus	14.0464	0		3307	11918
	Bacteroides_vulgatus	8.23436	0		2785	23040
	Bacteroides_vulgatus	2.83726	0		2899	46858
	Bacteroides_vulgatus	2.8229	0		3172	47728
	Bacteroides_vulgatus	2.54995	0		4368	51581
	Bacteroides_vulgatus	2.3542	0		2893	48441
	Bacteroides_vulgatus	2.1311	0		4098	51762
	Bacteroides_vulgatus	2.05128	0		4069	51740
	Bacteroides_vulgatus	2.04852	0		4115	51879
	Bacteroides_vulgatus	1.98632	0		1264	16790
	Bacteroides_vulgatus	1.85596	0		4487	50884
	Bacteroides_vulgatus	1.85596	0		4469	50825
	Barnesiella_intestinihominis	100	1		5977	0
	Barnesiella_intestinihominis	100	1		17940	0
	Barnesiella_intestinihominis	100	1		29899	0
	Barnesiella_intestinihominis	99.8646	1		25604	4
	Barnesiella_intestinihominis	99.831	1		25806	5
	Barnesiella_intestinihominis	79.161	0		22708	4548
	Barnesiella_intestinihominis	78.5569	0		26392	5282
	Barnesiella_intestinihominis	78.5569	0		26099	5185
	Barnesiella_intestinihominis	18.7843	0		3163	6630
	Barnesiella_intestinihominis	17.8035	0		3026	6264
	Barnesiella_intestinihominis	14.237	0		1801	4745
	Barnesiella_intestinihominis	13.469	0		7968	15139
	Barnesiella_intestinihominis	13.3634	0		8227	15801
	Barnesiella_intestinihominis	12.4144	0		2550	7670
	Barnesiella_intestinihominis	12.1874	0		5352	11353
	Barnesiella_intestinihominis	12.1421	0		5786	12021
	Barnesiella_intestinihominis	11.8426	0		6823	18480
	Barnesiella_intestinihominis	10.7827	0		3458	9124
	Barnesiella_intestinihominis	10.5694	0		3086	8279
	Barnesiella_intestinihominis	10.5496	0		4582	11044
	Barnesiella_intestinihominis	10.1266	0		3464	9422
	Barnesiella_intestinihominis	10.0634	0		3445	9278
	Barnesiella_intestinihominis	8.66667	0		7454	20050
	Barnesiella_intestinihominis	8.4497	0		5944	13298
	Barnesiella_intestinihominis	8.42886	0		7184	19203
	Barnesiella_intestinihominis	8.04438	0		9580	19069
	Barnesiella_intestinihominis	7.97459	0		4141	13396
	Barnesiella_intestinihominis	7.97399	0		9992	20062
	Barnesiella_intestinihominis	7.84854	0		10403	21273
	Barnesiella_intestinihominis	7.71408	1		6613	14902
	Barnesiella_intestinihominis	7.63411	0		10798	21348
	Barnesiella_intestinihominis	7.61056	0		10902	21591
	Barnesiella_intestinihominis	7.37101	0		6842	15358
	Barnesiella_intestinihominis	7.28104	0		6776	15148
	Barnesiella_intestinihominis	7.14286	0		11442	22895
	Barnesiella_intestinihominis	7.14286	0		11342	22631
	Barnesiella_intestinihominis	7.01157	0		10981	22497
	Barnesiella_intestinihominis	5.61171	0		8276	19507
	Barnesiella_intestinihominis	5.54209	0		9153	21551
	Barnesiella_intestinihominis	5.5137	0		7970	22472
	Barnesiella_intestinihominis	5.48552	0		8895	24632
	Barnesiella_intestinihominis	5.0323	0		9071	25766
	Barnesiella_intestinihominis	5.00511	0		8950	25373
	Barnesiella_intestinihominis	4.99483	0		9370	22280
	Barnesiella_intestinihominis	4.96381	0		9300	21941
	Coprococcus_comes	99.5683	1		1605	5
	Eubacterium_rectale	99.5232	1		17338	14
	Eubacterium_rectale	26.2634	0		8844	8296
	Eubacterium_rectale	14.491	0		9230	12374
	Eubacterium_rectale	13.7429	0		8714	10762
	Eubacterium_rectale	12.2407	0		8421	12962
	Eubacterium_rectale	12.0264	0		7820	11425
	Eubacterium_rectale	9.37749	1		9928	16076
	Eubacterium_rectale	7.5818	0		11285	21109
	Eubacterium_rectale	7.28234	0		10547	21484
	Eubacterium_rectale	6.86079	0		10307	18364
	Eubacterium_rectale	5.44494	0		9712	16125
	Eubacterium_rectale	4.74068	0		10299	18346
	Eubacterium_rectale	3.80875	0		10630	21795
	Eubacterium_rectale	3.56704	0		10043	21992
	Eubacterium_rectale	3.18471	0		13068	28755
	Faecalibacterium_prausnitzii_L2	99.6092	1		20611	11
	Faecalibacterium_prausnitzii_L2	13.9186	0		3340	5638
	Faecalibacterium_prausnitzii_L2	11.096	0		7847	9911
	Faecalibacterium_prausnitzii_L2	10.7781	0		2163	5140
	Faecalibacterium_prausnitzii_L2	5.02732	0		2229	7176
	Faecalibacterium_prausnitzii_L2	4.53686	0		5646	13024
	Faecalibacterium_prausnitzii_L2	4.42338	0		2624	8484
	Faecalibacterium_prausnitzii_L2	3.91978	1		10342	21553
	Faecalibacterium_prausnitzii_L2	3.83372	0		6802	15631
	Faecalibacterium_prausnitzii_L2	3.64146	1		8272	17685
	Parabacteroides_merdae	100	1		172	0
	Parabacteroides_merdae	99.9725	1		18704	1
	Parabacteroides_merdae	99.9495	1		170	2
	Parabacteroides_merdae	99.9481	1		149	2
	Parabacteroides_merdae	99.8539	1		8948	6
	Parabacteroides_merdae	99.8159	1		8839	7
	Parabacteroides_merdae	99.5512	1		1458	39
	Parabacteroides_merdae	89.3557	0		66	1399
	Parabacteroides_merdae	89.0629	0		71	1511
	Parabacteroides_merdae	88.361	0		76	1620
	Parabacteroides_merdae	87.0116	0		47	2006
	Parabacteroides_merdae	86.7953	0		52	2158
	Parabacteroides_merdae	86.3349	0		57	2257
	Parabacteroides_merdae	24.5777	0		950	11180
	Parabacteroides_merdae	24.3607	0		915	10833
	Parabacteroides_merdae	18.9906	0		405	4972
	Parabacteroides_merdae	8.37029	0		61	19069
	Parabacteroides_merdae	8.25662	0		45	18504
	Parabacteroides_merdae	7.93047	0		1038	20315
	Parabacteroides_merdae	7.89833	0		69	20473
	Parabacteroides_merdae	7.88096	0		50	19739
	Parabacteroides_merdae	7.87164	0		1007	19613
	Parabacteroides_merdae	7.86517	0		61	20395
	Parabacteroides_merdae	7.79829	0		54	19765
	Parabacteroides_merdae	6.20763	0		481	9161
	Parabacteroides_merdae	4.56014	0		16	9277
	Parabacteroides_merdae	4.53564	0		17	9278
	Parabacteroides_merdae	4.34462	0		14	8859
	Parabacteroides_sp_D13	99.9483	1		34942	2
	Parabacteroides_sp_D13	99.9243	1		43596	4
	Parabacteroides_sp_D13	99.9179	1		17187	11
	Parabacteroides_sp_D13	21.7923	1		7338	11935
	Parabacteroides_sp_D13	21.6011	1		8190	13259
	Parabacteroides_sp_D13	5.12547	0		19974	28464
	Parabacteroides_sp_D13	5.06802	0		20083	28859
	Parabacteroides_sp_D13	4.22498	0		23747	32133
	Parabacteroides_sp_D13	4.19968	0		23440	31668
	Parabacteroides_sp_D13	3.73501	0		7391	28808
	Parabacteroides_sp_D13	3.68249	0		7368	28154
	Parabacteroides_sp_D13	3.12248	0		8954	30566
	Parabacteroides_sp_D13	3.04172	0		9003	31164
	Parabacteroides_sp_D13	3.0343	0		10219	34854
	Parabacteroides_sp_D13	2.99003	0		6920	27953
	Parabacteroides_sp_D13	2.96753	0		6276	24702
	Parabacteroides_sp_D13	2.82695	0		10282	35600
	Parabacteroides_sp_D13	2.06839	0		7560	26799
	Parabacteroides_sp_D13	2.0076	0		8549	30410
	Parabacteroides_sp_D13	1.91309	0		8368	30380
	Parabacteroides_sp_D13	1.5873	0		9550	34524
	Prevotella_copri	99.9574	1		17497	2
	Prevotella_copri	27.9244	0		13422	6656
	Prevotella_copri	14.8611	0		30241	13218
	Ruminococcus_torques_ATCC	100	1		958	0
	Ruminococcus_torques_ATCC	81.7079	0		719	718
	Ruminococcus_torques_ATCC	80.5447	1		247	63
	Ruminococcus_torques_ATCC	72.4413	0		431	1011
	Ruminococcus_torques_ATCC	67.3507	0		258	262
	Ruminococcus_torques_ATCC	63.0749	0		864	1733
	Ruminococcus_torques_ATCC	62.5686	0		274	592
	Ruminococcus_torques_ATCC	60.4839	0		376	686
	Ruminococcus_torques_ATCC	55.7188	0		260	675
	Ruminococcus_torques_ATCC	55.2239	0		245	642
	Ruminococcus_torques_ATCC	53.4381	0		140	344
	Ruminococcus_torques_ATCC	52.3284	0		245	590
	Ruminococcus_torques_ATCC	49.2308	0		132	298
	Ruminococcus_torques_ATCC	45.4173	0		287	1239
	Ruminococcus_torques_ATCC	45.2145	0		131	245
	Ruminococcus_torques_ATCC	44.9082	0		282	1221
	Ruminococcus_torques_ATCC	37.9066	0		161	739
	Ruminococcus_torques_ATCC	34.8243	0		128	288
	Ruminococcus_torques_ATCC	25.8656	0		128	581
	Ruminococcus_torques_ATCC	23.5294	0		159	646
	Ruminococcus_torques_ATCC	21.9917	0		131	629

## Sheet: Table 7
	Table 7A : Accessment of model quality ( 5 fold cross validation method , repreated 5 times) for each species										Table 7B : Accessing model quality on the test dataset (20% HMP data)						Table 7C : Binary Classifier boundary based on full HMP as traing dataset
	Species	ROC	Sensitivity	Specificity		ROC-SD	Sens-SD	Spec-SD			Species	Accuracy	Sensitivity	Specificity			Species	WSS cutoff
	Acidaminococcus_sp_D21	0.5	1	0.8		0	0	0.408248			Acidaminococcus_sp_D21	1	1	1			Acidaminococcus_sp_D21	96.5
	Akkermansia_muciniphila	1	1	0.997758		0	0	0.00457692			Akkermansia_muciniphila	1	1	1			Akkermansia_muciniphila	99.8
	Alistipes_onderdonkii	0.973229	0.946667	1		0.0551904	0.109924	0			Alistipes_onderdonkii	1	1	1			Alistipes_onderdonkii	97.4
	Alistipes_putredinis	0.982607	0.965333	1		0.035635	0.0710242	0			Alistipes_putredinis	1	1	1			Alistipes_putredinis	93.9
	Bacteroides_cellulosilyticus	0.979589	0.886667	0.99914		0.0551952	0.239212	0.00149635			Bacteroides_cellulosilyticus	1	1	1			Bacteroides_cellulosilyticus	98.2
	Bacteroides_coprocola	1	1	1		0	0	0			Bacteroides_coprocola	1	1	1			Bacteroides_coprocola	67
	Bacteroides_eggerthii	1	1	1		0	0	0			Bacteroides_eggerthii	1	1	1			Bacteroides_eggerthii	96
	Bacteroides_massiliensis	1	1	1		0	0	0			Bacteroides_massiliensis	1	1	1			Bacteroides_massiliensis	97.7
	Bacteroides_ovatus	0.997823	0.8	0.995663		0.00349785	0.25	0.0058956			Bacteroides_ovatus	0.992908	0.8	1			Bacteroides_ovatus	91.7
	Bacteroides_sp_2_1_16	0.966533	0.906667	1		0.0683146	0.204577	0			Bacteroides_sp_2_1_16	1	1	1			Bacteroides_sp_2_1_16	98.1
	Bacteroides_stercoris	1	1	1		0	0	0			Bacteroides_stercoris	1	1	1			Bacteroides_stercoris	97.1
	Bacteroides_uniformis	0.99673	0.912381	0.999765		0.0144845	0.102344	0.000453828			Bacteroides_uniformis	0.999333	0.833333	1			Bacteroides_uniformis	97.8
	Bacteroides_vulgatus	0.999242	0.87	0.999245		0.00128578	0.136931	0.00102704			Bacteroides_vulgatus	0.9975	1	0.997481			Bacteroides_vulgatus	95.1
	Barnesiella_intestinihominis	1	1	0.999046		0	0	0.00194777			Barnesiella_intestinihominis	1	1	1			Barnesiella_intestinihominis	99.3
	Coprococcus_comes	0.5	1	0.8		0	0	0.408248			Coprococcus_comes	1	1	1			Coprococcus_comes	96.2
	Eubacterium_rectale	0.968912	0.69	1		0.0381894	0.228218	0			Eubacterium_rectale	0.999195	0.857143	1			Eubacterium_rectale	94.9
	Faecalibacterium_prausnitzii_L2	0.96668	0.866667	1		0.131769	0.19245	0			Faecalibacterium_prausnitzii_L2	1	1	1			Faecalibacterium_prausnitzii_L2	78
	Parabacteroides_merdae	0.999941	0.956	0.999945		0.00016523	0.0905078	0.000275862			Parabacteroides_merdae	1	1	1			Parabacteroides_merdae	98.1
	Parabacteroides_sp_D13	0.979995	0.96	0.999713		0.0408346	0.0816497	0.000625863			Parabacteroides_sp_D13	1	1	1			Parabacteroides_sp_D13	99
	Prevotella_copri	1	1	0.994897		0	0	0.0104162			Prevotella_copri	1	1	1			Prevotella_copri	91.3
	Ruminococcus_torques_ATCC	0.833577	0.666667	0.999708		0.24362	0.48795	0.00145985			Ruminococcus_torques_ATCC	1	1	1			Ruminococcus_torques_ATCC	96.6
	Note: intensity of red color denotes deviation from value 1.										Note : All cells which were not 1 are colored
	Sensitivity = predicted as related/ total related
	Specificity = predicted as unrelated/ total unrelated
	False positive = 1-Sensitivity
	False negative = 1- Specificity
	Presented in these tables are the results for the 21 selected genomes, for which there was a pair wise comparison in the FMT samples.

## Sheet: Table 8
Table 8 : Estimate of species abundance of metagenomic data based on computational tool "metaphlan2"
Species	DA	T1A	T2A	DB	T1B	T2B	DC	T1C	DD	T1D	DE	T1E	DF	T1F	T1G	RB	RC	RD	RE		color scale
k__Bacteria|p__Proteobacteria|c__Gammaproteobacteria|o__Enterobacteriales|f__Enterobacteriaceae|g__Escherichia|s__Escherichia_coli	0	43.1414	49.9273	0.01811	0.68554	0.04607	0.02576	4.33201	0.05649	0.2201	0.22013	4.56401	0	0	30.8011	6.40208	0.53902	1.54818	0.05321
k__Bacteria|p__Bacteroidetes|c__Bacteroidia|o__Bacteroidales|f__Bacteroidaceae|g__Bacteroides|s__Bacteroides_ovatus	0.98462	4.00316	4.96795	9.69251	37.2072	9.28557	3.47883	10.6674	1.33772	0.15132	10.1218	1.80277	0.12912	0.20341	0.06169	0	0.09421	0.00468	0.00368		100	100
k__Bacteria|p__Bacteroidetes|c__Bacteroidia|o__Bacteroidales|f__Bacteroidaceae|g__Bacteroides|s__Bacteroides_uniformis	3.12579	0	0	14.2223	14.4919	25.763	2.66127	1.50217	6.50478	4.01475	5.87866	5.90395	7.14389	0.38763	0.27454	0	0.07508	0.01147	0.00273		50	50
k__Bacteria|p__Verrucomicrobia|c__Verrucomicrobiae|o__Verrucomicrobiales|f__Verrucomicrobiaceae|g__Akkermansia|s__Akkermansia_muciniphila	0.09387	0.27881	0.28262	0	0	39.5836	0.0023	0.06095	38.3245	0.08239	6.18093	4.136	0.68295	0	0	4.10744	0.23736	0.03964	0		25	25
k__Bacteria|p__Bacteroidetes|c__Bacteroidia|o__Bacteroidales|f__Bacteroidaceae|g__Bacteroides|s__Bacteroides_stercoris	11.8985	0.00074	0	0.01648	0.00316	0.04333	6.29343	2.18201	0.85666	2.98383	27.0477	26.313	5.49788	4.02489	0.35716	0	0	0	0.01679		10	10
k__Bacteria|p__Firmicutes|c__Clostridia|o__Clostridiales|f__Ruminococcaceae|g__Faecalibacterium|s__Faecalibacterium_prausnitzii	7.2267	0.48997	0.37902	0.02488	0	0	20.6178	0.03658	0.88543	12.3667	20.5885	0.02243	0.47778	1.22259	0.01622	0	0.08864	0.01498	0.01118		5	5
k__Bacteria|p__Bacteroidetes|c__Bacteroidia|o__Bacteroidales|f__Rikenellaceae|g__Alistipes|s__Alistipes_onderdonkii	0.46816	0.89053	2.95125	2.16718	2.04216	2.11482	2.24539	22.3062	4.89558	0.02737	0.57306	3.35441	0.64576	0.2334	17.2866	0	0.01916	0	0		1	1
k__Bacteria|p__Firmicutes|c__Clostridia|o__Clostridiales|f__Eubacteriaceae|g__Eubacterium|s__Eubacterium_rectale	8.04455	0	0	9.24029	0	6.04789	16.1114	0.0537	0.32997	0.03928	0.01313	0.011	3.38927	6.84669	0	0	0.10558	0.03017	0.00165		0.5	0.5
k__Bacteria|p__Bacteroidetes|c__Bacteroidia|o__Bacteroidales|f__Bacteroidaceae|g__Bacteroides|s__Bacteroides_massiliensis	5.20645	0	0	2.60559	13.3384	1.46612	9.29805	0.01329	0.27817	1.26272	0.00436	0	10	5.21708	0	0	0.02497	0.00288	0.00295		0.1	0.1
k__Bacteria|p__Firmicutes|c__Clostridia|o__Clostridiales|f__Ruminococcaceae|g__Subdoligranulum|s__Subdoligranulum_unclassified	4.97994	0.57488	0.2495	2.2508	0.21684	0.31153	1.04264	1.75464	6.39438	4.76311	2.57051	1.25944	9.57783	3.194	1.97301	0.01511	0.06151	44.0368	0		0.01	0.01
k__Bacteria|p__Bacteroidetes|c__Bacteroidia|o__Bacteroidales|f__Bacteroidaceae|g__Bacteroides|s__Bacteroides_vulgatus	11.1949	1.08638	1.39125	5.19205	2.14636	5.11335	4.59359	2.37034	0.11919	0.26237	0.02957	0.01185	1.7249	2.60648	0.25952	0	0.04068	0.00588	0.01393		0.001	0.001
k__Bacteria|p__Bacteroidetes|c__Bacteroidia|o__Bacteroidales|f__Prevotellaceae|g__Prevotella|s__Prevotella_copri	0	0	0	0	0	0	3.29104	0.99191	0	0	0	0	0	29.4768	0	0	0	14.0861	0
k__Bacteria|p__Proteobacteria|c__Deltaproteobacteria|o__Desulfovibrionales|f__Desulfovibrionaceae|g__Bilophila|s__Bilophila_unclassified	0.04277	0.06337	0.10048	1.82011	0.68149	0.71656	2.54989	23.8304	0.90563	0.18399	0	0	0.45416	0.96544	1.15632	0	0	0.36768	0
k__Bacteria|p__Firmicutes|c__Clostridia|o__Clostridiales|f__Ruminococcaceae|g__Ruminococcus|s__Ruminococcus_sp_5_1_39BFAA	2.91697	6.22791	0	7.55831	5.54495	1.41726	1.67159	0	0	1.04097	1.55733	0	2.79913	1.52287	0	0	0	0	0
k__Bacteria|p__Firmicutes|c__Clostridia|o__Clostridiales|f__Lachnospiraceae|g__Blautia|s__Ruminococcus_gnavus	0.00795	4.05608	8.84227	9.90924	0.62703	0.06681	0.52398	0	0.20252	0.0015	1.94344	3.69971	0.00143	0	1.63041	0	0	0.01389	0
k__Bacteria|p__Bacteroidetes|c__Bacteroidia|o__Bacteroidales|f__Porphyromonadaceae|g__Parabacteroides|s__Parabacteroides_merdae	0.54436	0	0	3.66276	3.81701	1.718	4.24297	7.05577	0.88066	0.15796	0	0	3.88782	4.11468	0.61186	0	0	0	0
k__Bacteria|p__Bacteroidetes|c__Bacteroidia|o__Bacteroidales|f__Porphyromonadaceae|g__Barnesiella|s__Barnesiella_intestinihominis	1.66288	0	2.39933	5.01877	4.00318	1.79674	0	0	4.8197	0	1.81502	1.59616	2.73498	3.12666	0.25454	0	0	0	0
k__Bacteria|p__Firmicutes|c__Clostridia|o__Clostridiales|f__Lachnospiraceae|g__Blautia|s__Ruminococcus_torques	2.13284	0.11605	0.55368	5.51066	0.84396	0.46635	0.35597	0.02749	0.18679	5.51743	0.76596	1.80942	6.59118	2.97418	0.12286	0	0	0.05513	0
k__Bacteria|p__Proteobacteria|c__Gammaproteobacteria|o__Enterobacteriales|f__Enterobacteriaceae|g__Escherichia|s__Escherichia_unclassified	0	4.37208	10.3389	0.02525	0.1996	0.01099	0.01627	0	0	0.41948	9e-05	1.14681	0.01102	0.01363	9.41081	1.65805	33.5965	0.61026	0.54939
k__Bacteria|p__Bacteroidetes|c__Bacteroidia|o__Bacteroidales|f__Rikenellaceae|g__Alistipes|s__Alistipes_putredinis	4.44048	0	0	0	0	0	0	0	1.94464	0.64824	0	0	6.84815	5.20432	4.15803	0	0	0	0
k__Bacteria|p__Bacteroidetes|c__Bacteroidia|o__Bacteroidales|f__Porphyromonadaceae|g__Parabacteroides|s__Parabacteroides_unclassified	0	6.46372	4.09061	0	0	0	0	0	0	0	6.0655	2.85158	0	0	0	0	0	0	0.00196
k__Bacteria|p__Firmicutes|c__Clostridia|o__Clostridiales|f__Lachnospiraceae|g__Roseburia|s__Roseburia_hominis	0.90903	0	0	2.56194	0	0.02117	0.54273	0	0.06577	0.7438	0.001	12.9784	0	0	0	0	0	0	0
k__Bacteria|p__Firmicutes|c__Clostridia|o__Clostridiales|f__Oscillospiraceae|g__Oscillibacter|s__Oscillibacter_unclassified	0.40067	0.11582	1.04162	1.61546	2.25454	0.18018	1.61436	1.60424	0.55239	1.32295	0.8445	1.48499	2.23372	0.95302	1.07327	0	0	0.40918	0
k__Bacteria|p__Firmicutes|c__Clostridia|o__Clostridiales|f__Clostridiaceae|g__Clostridium|s__Clostridium_bolteae	0	0.06541	0.06232	3.38505	5.60873	0.45533	0.06478	2.29528	1.22827	0.13933	1.30286	0.13194	0.65794	0.14466	0.83445	0	0	3.41372	0
k__Bacteria|p__Bacteroidetes|c__Bacteroidia|o__Bacteroidales|f__Bacteroidaceae|g__Bacteroides|s__Bacteroides_sp_2_1_22	0	9.45125	5.83207	0	0	0	0	0	0	0	0	0	0	0	0	0	0	0	0
k__Bacteria|p__Bacteroidetes|c__Bacteroidia|o__Bacteroidales|f__Bacteroidaceae|g__Bacteroides|s__Bacteroides_fragilis	0	0	0	1.55979	2.55565	0.91484	0	0	0	0	0	3.97046	0	0	3.8124	0	0	0	0
k__Bacteria|p__Bacteroidetes|c__Bacteroidia|o__Bacteroidales|f__Bacteroidaceae|g__Bacteroides|s__Bacteroides_xylanisolvens	0.25458	1.10269	1.54683	0.36321	0.32172	0.09783	1.69052	5.95756	0.03758	0.04418	0.09236	0.99468	0.02275	0.00264	0.02322	0	0	0	0
k__Bacteria|p__Firmicutes|c__Negativicutes|o__Selenomonadales|f__Acidaminococcaceae|g__Acidaminococcus|s__Acidaminococcus_unclassified	0.18074	0	0	0	0	0	0	0	0	0	0	0	2.75527	8.21184	0.97618	0	0	0	0
k__Bacteria|p__Bacteroidetes|c__Bacteroidia|o__Bacteroidales|f__Bacteroidaceae|g__Bacteroides|s__Bacteroides_cellulosilyticus	0	0	0	0	0	0	0	0	2.53899	8.5544	0	0	0.88118	0.08076	0.00632	0	0	0	0
k__Bacteria|p__Firmicutes|c__Clostridia|o__Clostridiales|f__Lachnospiraceae|g__Roseburia|s__Roseburia_inulinivorans	1.60461	0	0.38812	0	0	0	0	0	0.07926	8.88031	0	0	0	0	0.00643	0	0	0.71949	0
k__Bacteria|p__Firmicutes|c__Clostridia|o__Clostridiales|f__Lachnospiraceae|g__Dorea|s__Dorea_longicatena	3.31782	0	0	0.27863	0	0.25421	1.14632	0	0	4.07136	0.10935	0	0.36849	0.50669	0.00389	0	0	0	0
k__Bacteria|p__Bacteroidetes|c__Bacteroidia|o__Bacteroidales|f__Bacteroidaceae|g__Bacteroides|s__Bacteroides_eggerthii	0	0	0	0	0	0	0	0.01112	1.46337	8.45062	0	0	0	0	0	0	0	0	0
k__Bacteria|p__Firmicutes|c__Clostridia|o__Clostridiales|f__Lachnospiraceae|g__Roseburia|s__Roseburia_intestinalis	2.25179	0	0	5.84421	0	0.52536	0.02862	0	0.00278	0	0	0.87742	0.25802	0.05577	0	0	0	0.08208	0
k__Bacteria|p__Bacteroidetes|c__Bacteroidia|o__Bacteroidales|f__Bacteroidaceae|g__Bacteroides|s__Bacteroides_caccae	0	0	0	0	0	0	0	0	0.49461	4.1954	0	0	1.61499	1.91789	1.18167	0	0	0	0
k__Bacteria|p__Firmicutes|c__Bacilli|o__Lactobacillales|f__Lactobacillaceae|g__Lactobacillus|s__Lactobacillus_reuteri	0	6.61893	0	0	0	0	0.00133	0.16596	0	0	0.00212	1.81815	0	0	0	0	0.0519	0	1.01974
k__Bacteria|p__Bacteroidetes|c__Bacteroidia|o__Bacteroidales|f__Porphyromonadaceae|g__Odoribacter|s__Odoribacter_splanchnicus	0.90582	0	0	0	0	0	0	0	1.05473	1.62606	0	0	0.32352	0.4151	3.29746	0	0	0	0
k__Bacteria|p__Bacteroidetes|c__Bacteroidia|o__Bacteroidales|f__Rikenellaceae|g__Alistipes|s__Alistipes_shahii	1.44858	0	0	0	0	0	0	0	2.35918	0.91439	0	0	2.34843	0.24399	0.14066	0	0	0	0
k__Bacteria|p__Bacteroidetes|c__Bacteroidia|o__Bacteroidales|f__Bacteroidaceae|g__Bacteroides|s__Bacteroides_intestinalis	1.23887	0	0	0	0	0	0	0	0	0	3.22863	1.86357	0	0	0	0	0	0	0
k__Bacteria|p__Bacteroidetes|c__Bacteroidia|o__Bacteroidales|f__Rikenellaceae|g__Alistipes|s__Alistipes_sp_HGB5	0	0	0	0	0	0	0	0	0	0	0	0	4.8023	0.63603	0.61223	0	0	0	0
k__Bacteria|p__Firmicutes|c__Bacilli|o__Lactobacillales|f__Streptococcaceae|g__Streptococcus|s__Streptococcus_salivarius	0.64558	0.25245	0.01652	0.23352	0.06392	0.01815	0.04911	0.03539	0.09747	0.57234	0.26674	2.99402	0.5793	0.16836	0	0.14606	0.27357	0.20626	0
k__Bacteria|p__Bacteroidetes|c__Bacteroidia|o__Bacteroidales|f__Bacteroidaceae|g__Bacteroides|s__Bacteroides_salyersiae	0	0	0	0	0	0	0	0	0.14421	5.53018	0	0	0	0	0	0	0	0	0
k__Bacteria|p__Bacteroidetes|c__Bacteroidia|o__Bacteroidales|f__Rikenellaceae|g__Alistipes|s__Alistipes_sp_AP11	0	0	0	0	0	0	0	0	2.84659	0	0	0	2.17268	0	0.2575	0	0	0	0
k__Bacteria|p__Bacteroidetes|c__Bacteroidia|o__Bacteroidales|f__Porphyromonadaceae|g__Parabacteroides|s__Parabacteroides_distasonis	0	0	0	0	0	0	0	0	0.92595	1.75486	0.03442	0.27464	0.77294	0.75431	0.34941	0	0	0	0
k__Bacteria|p__Bacteroidetes|c__Bacteroidia|o__Bacteroidales|f__Bacteroidaceae|g__Bacteroides|s__Bacteroides_thetaiotaomicron	0.0978	0	0	0	0	0	0	0	0.44284	3.55391	0	0	0.23516	0.0141	0.30402	0	0	0	0
k__Bacteria|p__Firmicutes|c__Clostridia|o__Clostridiales|f__Lachnospiraceae|g__Coprococcus|s__Coprococcus_comes	0.67151	0	0	0	0	0	0	0	0	1.19125	0.11622	0	1.17419	1.40049	0.07669	0	0	0.02108	0
k__Bacteria|p__Firmicutes|c__Clostridia|o__Clostridiales|f__Lachnospiraceae|g__Blautia|s__Ruminococcus_obeum	0.61627	0.11263	0.00155	0.02938	0.01497	0.13277	0.00241	0	0.15277	0.22257	0.29757	0.00561	2.05996	0.15086	0.59326	0	0	0.02848	0
k__Bacteria|p__Firmicutes|c__Clostridia|o__Clostridiales|f__Eubacteriaceae|g__Eubacterium|s__Eubacterium_siraeum	1.70833	0.12671	0	0	0	0	0	0	1.54531	0.90403	0	0	0	0	0	0	0	0.43962	0
k__Bacteria|p__Bacteroidetes|c__Bacteroidia|o__Bacteroidales|f__Bacteroidaceae|g__Bacteroides|s__Bacteroides_coprocola	0	0	0	0	0	0	0	0	0	0	0	0	2.60865	1.57029	0	0	0	0	0
k__Bacteria|p__Firmicutes|c__Clostridia|o__Clostridiales|f__Eubacteriaceae|g__Eubacterium|s__Eubacterium_hallii	1.9755	0	0	0	0	0.41187	0.03683	0	0.05623	0.16193	0.29919	0	0.79822	0.31278	0.00299	0	0	0.56925	0
k__Bacteria|p__Bacteroidetes|c__Bacteroidia|o__Bacteroidales|f__Bacteroidales_noname|g__Bacteroidales_noname|s__Bacteroidales_bacterium_ph8	0.84656	0	0	0	0	0	0	0	1.00705	0	0	0	1.73463	0.45716	0	0	0	0	0
k__Bacteria|p__Firmicutes|c__Bacilli|o__Lactobacillales|f__Lactobacillaceae|g__Lactobacillus|s__Lactobacillus_salivarius	0	0	0	0	0	0	0.00522	0	0	0	0.00743	4.00219	0	0	0	0	0	0	41.0298
k__Bacteria|p__Bacteroidetes|c__Bacteroidia|o__Bacteroidales|f__Bacteroidaceae|g__Bacteroides|s__Bacteroides_dorei	0	0	0	0	0	0	0.10066	0.01119	2.57538	1.05347	0	0	0.21919	0.0038	0	0	0	0	0
k__Bacteria|p__Firmicutes|c__Bacilli|o__Lactobacillales|f__Streptococcaceae|g__Streptococcus|s__Streptococcus_thermophilus	0.03738	0.25539	0.00567	0.00749	0.03924	0	2.60678	0.72131	0.02841	0	0.01422	0	0.08265	0	0.0136	0.18845	0.37486	0.30382	0.58367
k__Bacteria|p__Bacteroidetes|c__Bacteroidia|o__Bacteroidales|f__Prevotellaceae|g__Paraprevotella|s__Paraprevotella_unclassified	0	0	0	0	0	0	3.22203	0.26901	0.10626	0.12421	0.00118	0	0	0	0	0	0	0	0
k__Bacteria|p__Proteobacteria|c__Gammaproteobacteria|o__Pseudomonadales|f__Pseudomonadaceae|g__Pseudomonas|s__Pseudomonas_aeruginosa	0	0	0	0	0	0	0	0	0	0	0	0	0	0	3.56498	0	0.35774	0	0
k__Bacteria|p__Firmicutes|c__Bacilli|o__Lactobacillales|f__Streptococcaceae|g__Streptococcus|s__Streptococcus_parasanguinis	0.19006	0.15139	0.05236	0.0099	0.03166	0.01339	0.00623	0.04638	0.02648	0.5755	0.11042	1.44641	0.04531	0.54818	0.2028	0.12116	0.82454	0.95045	0
k__Bacteria|p__Firmicutes|c__Clostridia|o__Clostridiales|f__Eubacteriaceae|g__Eubacterium|s__Eubacterium_eligens	1.05831	0.32492	0.24741	0	0	0	0	0	0.66004	0	0.7942	0	0	0	0.02282	0	0	0.80067	0
k__Bacteria|p__Proteobacteria|c__Betaproteobacteria|o__Burkholderiales|f__Sutterellaceae|g__Sutterella|s__Sutterella_wadsworthensis	1.26051	1.76794	0	0	0	0	0	0	0	0	0	0	0	0	0	0	0	0	0
k__Bacteria|p__Actinobacteria|c__Actinobacteria|o__Coriobacteriales|f__Coriobacteriaceae|g__Collinsella|s__Collinsella_aerofaciens	1.82968	0	0	0	0	0	0	0	0.33091	0.15668	0	0.15092	0	0	0.41771	0	0	0	0
k__Bacteria|p__Proteobacteria|c__Betaproteobacteria|o__Burkholderiales|f__Burkholderiales_noname|g__Burkholderiales_noname|s__Burkholderiales_bacterium_1_1_47	0.00525	0.00167	0	0	0	0	1.0774	1.49096	0	0	0	0	0.21819	0.02473	0	0	0	0	0
k__Bacteria|p__Firmicutes|c__Negativicutes|o__Selenomonadales|f__Veillonellaceae|g__Megamonas|s__Megamonas_unclassified	0	0	0	0	0	0	0	0	0	0	0	0	0.18273	2.61255	0	0	0	0	0
k__Bacteria|p__Firmicutes|c__Clostridia|o__Clostridiales|f__Clostridiaceae|g__Clostridium|s__Clostridium_nexile	0.11263	1.62317	0	0	0	0	0	0	0	0	0.0243	0	0	0	1.01393	0	0	0	0
k__Bacteria|p__Bacteroidetes|c__Bacteroidia|o__Bacteroidales|f__Porphyromonadaceae|g__Parabacteroides|s__Parabacteroides_goldsteinii	0.10668	0	1.29382	0	0	0	0	0	0.39872	0.18175	0.53116	0.04142	0	0	0	0	0	0	0
k__Bacteria|p__Bacteroidetes|c__Bacteroidia|o__Bacteroidales|f__Rikenellaceae|g__Alistipes|s__Alistipes_finegoldii	0.00522	0.01077	0.0562	0	0	0	0.08464	0.89536	0.24565	0.02026	0	0	0.57803	0.09657	0.36015	0	0	0	0
k__Bacteria|p__Firmicutes|c__Clostridia|o__Clostridiales|f__Ruminococcaceae|g__Ruminococcus|s__Ruminococcus_bromii	0	0	0	0	0	0	0	0.00324	2.23588	0	0	0	0	0	0	0	0	0	0
k__Bacteria|p__Firmicutes|c__Clostridia|o__Clostridiales|f__Oscillospiraceae|g__Oscillibacter|s__Oscillibacter_sp_KLE_1745	0	0	0	1.33153	0.50334	0	0	0	0	0	0.31453	0	0	0	0	0	0	0	0
k__Bacteria|p__Firmicutes|c__Clostridia|o__Clostridiales|f__Lachnospiraceae|g__Lachnospiraceae_noname|s__Lachnospiraceae_bacterium_2_1_58FAA	0	0	0	0	0.01815	0	0.00034	0.03736	0.001	0.38138	0.39661	0.87062	0	0	0.1295	0	0	0	0
k__Bacteria|p__Actinobacteria|c__Actinobacteria|o__Coriobacteriales|f__Coriobacteriaceae|g__Eggerthella|s__Eggerthella_unclassified	0.00513	0.39746	0.10048	0.07547	0.04092	0.02537	0.19394	0.02924	0.26716	0.0529	0.03275	0.08001	0.17129	0.08389	0.24605	0	0	0.03466	0
k__Bacteria|p__Firmicutes|c__Clostridia|o__Clostridiales|f__Ruminococcaceae|g__Ruminococcus|s__Ruminococcus_lactaris	0.69136	0	0	0	0	0	1.04289	0	0	0	0	0	0	0	0	0	0	0	0
k__Bacteria|p__Proteobacteria|c__Gammaproteobacteria|o__Enterobacteriales|f__Enterobacteriaceae|g__Klebsiella|s__Klebsiella_pneumoniae	0	0	0	0	0	0	0.0068	0	0	1.58749	0	0.1168	0	0	0	0	0	0.91407	7.46716
k__Bacteria|p__Firmicutes|c__Clostridia|o__Clostridiales|f__Clostridiaceae|g__Clostridium|s__Clostridium_symbiosum	0	0.65065	0.18155	0.04909	0.09655	0.08856	0.02713	0	0.03992	0.20196	0.05416	0.02729	0.03014	0	0.18664	0	0	0.76465	0
k__Bacteria|p__Firmicutes|c__Clostridia|o__Clostridiales|f__Clostridiaceae|g__Clostridium|s__Clostridium_clostridioforme	0	0.41403	0.2031	0.38115	0.17086	0.01218	0.0437	0.07685	0	0.0323	0.00972	0	0	0	0.04353	0	0	0.89177	0
k__Bacteria|p__Firmicutes|c__Clostridia|o__Clostridiales|f__Lachnospiraceae|g__Lachnospiraceae_noname|s__Lachnospiraceae_bacterium_3_1_46FAA	0.95551	0	0	0.02372	0	0.02788	0.05433	0	0.01063	0	0.07661	0.00825	0.15778	0.01175	0	0	0	0	0
k__Bacteria|p__Firmicutes|c__Negativicutes|o__Selenomonadales|f__Acidaminococcaceae|g__Phascolarctobacterium|s__Phascolarctobacterium_succinatutens	0	0	0	0	0	0	0	0	0	0	0	1.31258	0	0	0	0	0	0	3.03459
k__Bacteria|p__Firmicutes|c__Clostridia|o__Clostridiales|f__Clostridiaceae|g__Clostridium|s__Clostridium_hathewayi	0	0.04645	0.04263	0.05029	0.05664	0	0.03835	0	0	0.11949	0.03635	0.04072	0.03055	0.09741	0.73731	0	0	3.66998	0
k__Bacteria|p__Firmicutes|c__Clostridia|o__Clostridiales|f__Oscillospiraceae|g__Oscillibacter|s__Oscillibacter_sp_KLE_1728	0	0	0	0	0	0	0.78269	0	0	0	0.39343	0	0	0	0	0	0	0	0
k__Bacteria|p__Firmicutes|c__Clostridia|o__Clostridiales|f__Clostridiaceae|g__Clostridium|s__Clostridium_asparagiforme	0	0	0.16751	0.16503	0.204	0.00941	0.04313	0	0.20782	0.1047	0.0212	0.12754	0.08825	0.03023	0	0	0	1.99983	0
k__Bacteria|p__Firmicutes|c__Bacilli|o__Lactobacillales|f__Lactobacillaceae|g__Lactobacillus|s__Lactobacillus_fermentum	0	0	0.01974	0	0.0194	0.00531	0	0	0	0	0	0.91931	0	0.01234	0	0.04547	0.16215	0	1.83212
k__Bacteria|p__Firmicutes|c__Negativicutes|o__Selenomonadales|f__Veillonellaceae|g__Megasphaera|s__Megasphaera_micronuciformis	0	0	0	0	0	0	0	0.96308	0	0	0	0	0	0	0	0	13.2729	0	0
k__Bacteria|p__Firmicutes|c__Negativicutes|o__Selenomonadales|f__Veillonellaceae|g__Veillonella|s__Veillonella_atypica	0.00337	0.00171	0	0	0	0	0	0	0.00657	0.39513	0.01925	0.50616	0	0	0	0.1614	3.25539	0.07571	0
k__Bacteria|p__Firmicutes|c__Negativicutes|o__Selenomonadales|f__Veillonellaceae|g__Veillonella|s__Veillonella_unclassified	0.02727	0.03543	0.20665	0.0621	0.00731	0	0.0036	0.0064	0.00585	0.20634	0.15538	0	0.00191	0.05617	0.00267	7.19649	14.4504	0.11269	0
k__Bacteria|p__Firmicutes|c__Bacilli|o__Lactobacillales|f__Streptococcaceae|g__Lactococcus|s__Lactococcus_lactis	0.07401	0.12791	0.13809	0.07091	0	0	0.11392	0.08304	0	0	0.02245	0.06589	0.03489	0	0.00637	0.05882	0.46667	0.27732	1.82365
k__Bacteria|p__Firmicutes|c__Negativicutes|o__Selenomonadales|f__Veillonellaceae|g__Veillonella|s__Veillonella_parvula	0.09845	0.02203	0.15506	0.01603	0.0011	0	0	0	0	0.35455	0.00496	0.08098	0	0	0	0.80825	13.5824	0.18822	0
k__Bacteria|p__Bacteroidetes|c__Bacteroidia|o__Bacteroidales|f__Bacteroidaceae|g__Bacteroides|s__Bacteroides_plebeius	0	0	0	0.0109	0	0	0	0	0	0	0	0	0.58458	0.01837	0	0	0	0	0
k__Bacteria|p__Actinobacteria|c__Actinobacteria|o__Bifidobacteriales|f__Bifidobacteriaceae|g__Bifidobacterium|s__Bifidobacterium_longum	0.27795	0	0	0	0	0	0	0	0.10836	0	0.20548	0	0	0	0	0	0	0	2.47785
k__Bacteria|p__Firmicutes|c__Clostridia|o__Clostridiales|f__Peptostreptococcaceae|g__Peptostreptococcaceae_noname|s__Clostridium_bartlettii	0.22095	0.01475	0.05218	0	0	0	0.05367	0	0	0	0.01145	0.21104	0	0	0.0184	0	0	3.8496	0
k__Bacteria|p__Bacteroidetes|c__Bacteroidia|o__Bacteroidales|f__Bacteroidaceae|g__Bacteroides|s__Bacteroides_finegoldii	0	0	0	0	0	0	0	0	0	0	0	0	0.20861	0.35253	0	0	0	0	0
k__Bacteria|p__Proteobacteria|c__Gammaproteobacteria|o__Enterobacteriales|f__Enterobacteriaceae|g__Proteus|s__Proteus_mirabilis	0	0	0	0	0	0	0	0.03264	0	0	0	0	0	0	0.48774	0.45032	0	0	0.60157
k__Bacteria|p__Firmicutes|c__Bacilli|o__Lactobacillales|f__Lactobacillaceae|g__Lactobacillus|s__Lactobacillus_animalis	0	0	0	0	0	0	0	0.34115	0	0	0	0	0	0	0	0	10.1518	0	0
k__Bacteria|p__Firmicutes|c__Bacilli|o__Lactobacillales|f__Lactobacillaceae|g__Lactobacillus|s__Lactobacillus_rhamnosus	0	0.17528	0.04597	0	0	0	0	0.045	0.02279	0	0	0.03801	0	0	0	0	1.17904	0	6.56864
k__Bacteria|p__Proteobacteria|c__Gammaproteobacteria|o__Enterobacteriales|f__Enterobacteriaceae|g__Morganella|s__Morganella_morganii	0	0	0	0	0	0	0	0.00076	0	0	0	0	0	0	0.22677	0.69415	0	0	4.69862
k__Bacteria|p__Proteobacteria|c__Gammaproteobacteria|o__Enterobacteriales|f__Enterobacteriaceae|g__Klebsiella|s__Klebsiella_oxytoca	0	0	0.17911	0	0	0	0	0.00469	0	0	0	0	0	0	0.00846	57.0203	0	0	0.94709
k__Bacteria|p__Firmicutes|c__Negativicutes|o__Selenomonadales|f__Veillonellaceae|g__Dialister|s__Dialister_invisus	0	0	0	0	0	0	0	0	0	0	0	0	0	0	0.19178	0	0	8.77496	0
k__Bacteria|p__Proteobacteria|c__Gammaproteobacteria|o__Enterobacteriales|f__Enterobacteriaceae|g__Klebsiella|s__Klebsiella_unclassified	0	0	0.00361	0.01675	0	0	0	0.06382	0.01267	0	0.00596	0.03286	0	0	0	17.6251	0.07392	0	0
k__Bacteria|p__Fusobacteria|c__Fusobacteriia|o__Fusobacteriales|f__Fusobacteriaceae|g__Fusobacterium|s__Fusobacterium_ulcerans	0	0	0	0	0	0.00924	0	0	0	0	0	0	0	0	0.11154	0	0	0	13.3524
k__Bacteria|p__Bacteroidetes|c__Bacteroidia|o__Bacteroidales|f__Prevotellaceae|g__Prevotella|s__Prevotella_stercorea	0	0	0	0.04774	0	0	0	0	0	0	0	0	0	0	0	0	0	0	0
k__Bacteria|p__Firmicutes|c__Bacilli|o__Lactobacillales|f__Lactobacillaceae|g__Lactobacillus|s__Lactobacillus_plantarum	0	0.00078	0	0	0	0	0	0.0132	0	0	0	0	0	0	0	0.00444	4.97607	0	3.36545
k__Bacteria|p__Firmicutes|c__Bacilli|o__Lactobacillales|f__Lactobacillaceae|g__Lactobacillus|s__Lactobacillus_casei_paracasei	0	0	0	0	0	0	0	0	0.00479	0	0	0	0	0	0	0	0	0	1.83679
k__Bacteria|p__Bacteroidetes|c__Bacteroidia|o__Bacteroidales|f__Prevotellaceae|g__Prevotella|s__Prevotella_buccae	0	0	0	0	0	0	0	0	0	0	0	0	0	0	0	0	0	3.177	0
